# Supplementary material for: Methylome Dynamics of Bovine Gametes and in vivo Early Embryos
Source: Front Genet. 2019 May 28;10:512. doi: 10.3389/fgene.2019.00512 (PMC6546829; doi:10.3389/fgene.2019.00512)
Supplement: Supplementary file 1 [file Table_1.XLSX]

## Sheet: Sheet1
Table S1. Summary of scWGBS-seq library mapping and data processing.
Stages	No. of Total Sequencing Reads	No. of Mapped Reads	Mapping Rates	Duplicated reads (rates)	Non-converted reads	Remained reads	Total Unique CpG Sites (1X) Across Stages	Total Unique CpG Sites (5X) Across Stages	Total Unique CpG Sites (10X) Across Stages	Bisulfite Conversion Rates
Sperm_1	161216442	39681472	0.246	4686722 (11.8%)	260312	34469772	12993162	1653714	608253	0.9813
Sperm_2	211319602	53205362	0.252	6488800 (12.2%)	345993	46018888				0.9878
Sperm_3	115697874	30044218	0.26	2685134 (8.9%)	209614	26937100				0.982
GV_1	65016220	11138582	0.171	4351074 (39.1%)	590462	5605132	1288230	199922	83160	0.986
GV_2	92984096	9846682	0.106	5163658 (52.5%)	398547	3884834				0.9855
GV_3	118194368	16944488	0.143	11235552 (66.3)	435246	4836406				0.9849
GV_4	107145508	7368766	0.069	2635962 (35.8)	286843	4158022				0.986
In vivo_MII_1	85538162	5131986	0.06	2184726 (42.6%)	279052	2388694	486489	63628	23081	0.9851
In vivo_MII_2	121845464	14076078	0.116	9129286 (64.9%)	489460	3966146				0.9854
In vivo_MII_3	88260850	4711248	0.053	2683234 (57.0%)	88736	1849790				0.9859
In vivo_MII_4	100727086	3998724	0.04	1808178 (45.2%)	155908	1878188				0.9846
In vivo_MII_5	5365330	311090	0.058	16750 (5.4%)	24940	244444				0.989
In vivo_MII_6	83411048	2481584	0.03	1503746(60.4%)	180699	616102				0.9851
In vitro_MII_1	50214588	4595662	0.092	2776720 (60.4%)	65986	1686930	775917	146750	67363	0.9548
In vitro_MII_2	55528252	11645192	0.21	7370920 (63.3%)	265776	3741820				0.9628
In vitro_MII_3	58002506	6542116	0.113	5137740 (78.5%)	136798	1130062				0.97
In vitro_MII_4	54537430	702602	0.013	299796 (42.7%)	24107	354532				0.9772
In vitro_MII_5	90523956	6039752	0.067	1558380 (25.8%)	401697	3677436				0.973
In vitro_MII_6	114323238	5606912	0.049	1775736 (31.7%)	413647	3003244				0.9818
2-Cell_1	129875908	7163764	0.055	3579644 (50.0%)	160494	3262596	1716507	267711	113416	0.9837
2-Cell_2	164502830	9436404	0.057	5080396 (53.8%)	226277	3902624				0.984
2-Cell_3	91770914	17880216	0.195	5201486 (29.1%)	514479	11648538				0.9846
2-Cell_4	70534008	1289856	0.018	349382 (27.1%)	62024	816282				0.9847
4-Cell_1	97778054	5066414	0.052	2952796 (58.3%)	207742	1697262	1253797	189680	76240	0.9829
4-Cell_2	81628404	15646310	0.192	8706226 (55.7%)	230536	6477846				0.9841
4-Cell_3	111193874	13843092	0.124	5416762 (39.1%)	344497	7736016				0.9834
4-Cell_4	102385078	2225868	0.022	580404 (26.1%)	80738	1483814				0.9822
4-Cell_5	110694850	3642164	0.033	1129354 (31.0%)	91131	2330144				0.9864
8-Cell_1	112311296	20399528	0.182	6952396 (34.1%)	982604	11480484	1405250	239397	109682	0.9836
8-Cell_2	94629426	4341724	0.046	1847986 (42.6%)	240195	2012882				0.9822
8-Cell_3	90751254	2211738	0.024	818182 (37.0%)	410908	571472				0.9844
8-Cell_4	97579526	3754886	0.038	937256 (25.0%)	62678	2691994				0.9853
16-Cell_1	106037758	18636794	0.176	6276054 (33.7%)	235637	11887768	5791048	799933	343641	0.9833
16-Cell_2	104228166	23488986	0.225	7677668 32.7%)	392183	15025234				0.984
16-Cell_3	197773964	29686398	0.15	6293204 (21.2%)	1653919	20083406				0.9845
Average	101243638	1.17939e+07	0.106771	3922608 (40.0%)	312853	7.24445e+06	3213800	445092	178104	0.982043
