# Supplementary material for: Methylome Dynamics of Bovine Gametes and in vivo Early Embryos
Source: Front Genet. 2019 May 28;10:512. doi: 10.3389/fgene.2019.00512 (PMC6546829; doi:10.3389/fgene.2019.00512)
Supplement: Supplementary file 2 [file Table_2.XLSX]

## Sheet: Table S2.1
Table S2.1. Gene Ontology (GO) terms for genes with commonly methylated introns among all samples.
Term	Count	%	Adjusted P-value	Genes
GO:0045638~negative regulation of myeloid cell differentiation	3	1.77515	0.00828172	PTK2B, MEIS1, CTR9
GO:0007264~small GTPase mediated signal transduction	6	3.5503	0.029668	PLCE1, RALGPS1, RAB37, DOCK9, RHOBTB2, RGL1
GO:0001764~neuron migration	4	2.36686	0.0365804	GPM6A, PRKG1, GFRA3, KIRREL3
GO:0090002~establishment of protein localization to plasma membrane	3	1.77515	0.0369054	CAV3, TNFRSF1A, TMEM150A
GO:0030204~chondroitin sulfate metabolic process	2	1.18343	0.0426618	B3GAT2, B3GAT1
%: percentage of total input genes

## Sheet: Table S2.2
Table S2.2. Genes with commonly methylated introns among all samples.
ADAMTS3
ADGB
ADH6
ADRA1A
AIG1
ANO1
ARFGEF1
ASAP1
ASB4
ASCC3
ATP1A1
ATP2B2
B3GAT1
B3GAT2
BBS9
BTBD11
BTBD17
C10H14orf37
C1QL1
CAMKMT
CARS
CAV3
CDK13
CEP120
CERS3
CERS6
CHMP4B
CLIC3
CLN8
CNNM4
COLGALT2
COPG2
CPE
CTR9
CUBN
DCAF6
DEXI
DKK3
DNMT3A
DOCK9
EBI3
ENPP3
EPHB2
ERC2
FBXL20
FMO2
FRMD5
FSTL5
GEMIN8
GFRA3
GLDC
GPM6A
GRIA1
GSK3B
GTDC1
GTSE1
HIST1H1C
HLX
HOOK1
HS6ST2
ITIH5
ITPR2
IYD
KATNBL1
KCTD1
KIAA1324L
KIRREL3
LAMA4
LCP2
LHFPL3
LMF1
LRGUK
LSAMP
MACROD2
MAGI3
MEIS1
MET
METAP1
MFSD14B
MGC148328
MIR2887-1
MIR2887-2
MKLN1
MOSPD2
MRGPRX2
MRPS11
MSN
MYCBP2
NFKB1
NOS1AP
NOTCH4
NRDC
NUDT16L1
PAK3
PAK5
PARD6G
PAXX
PDE5A
PDXK
PIK3CG
PLA2G4A
PLAC9
PLCB1
PLCE1
PLPPR1
POU3F1
PREX2
PRKG1
PRR7
PTK2B
PTPN23
PTPRK
PUDP
RAB37
RALGPS1
RARA
RBFOX1
RCBTB1
RGL1
RGS7
RHOBTB2
RHOU
RN18S1
RN45S
RNF122
RNF8
RPL19
RPS6KA2
SCNN1A
SHISA9
SKIV2L2
SLC12A6
SLC16A7
SLC38A9
SLC39A8
SLC43A1
SLC44A5
SLC4A7
SNTN
SORCS3
SOX10
SPINK4
STXBP6
SUFU
SYN1
SYNPR
TERB2
THOC3
TMEM150A
TMEM246
TNFRSF10D
TNFRSF1A
TPM4
TTPA
UBN2
UFD1
UHRF2
UNC5D
UNC80
VSNL1
WRN
YBX1
YWHAG
ZEB1
ZNF395
ZNF75D
ZW10
