# Supplementary material for: Methylome Dynamics of Bovine Gametes and in vivo Early Embryos
Source: Front Genet. 2019 May 28;10:512. doi: 10.3389/fgene.2019.00512 (PMC6546829; doi:10.3389/fgene.2019.00512)
Supplement: Supplementary file 3 [file Table_3.XLSX]

## Sheet: Sperm
Table S3.1. Gene Ontology (GO) terms for hypermethylated genes in sperm
Term	Count	%	Adjusted P-value	Genes
GO:0060047~heart contraction	3	14.2857	0.00833243	CAV3, RPS6KA2, PDE5A
GO:0003015~heart process	3	14.2857	0.00858915	CAV3, RPS6KA2, PDE5A
GO:0010611~regulation of cardiac muscle hypertrophy	2	9.52381	0.0219386	CAV3, PDE5A
GO:0014743~regulation of muscle hypertrophy	2	9.52381	0.0230236	CAV3, PDE5A
GO:0003300~cardiac muscle hypertrophy	2	9.52381	0.0370274	CAV3, PDE5A
GO:0043502~regulation of muscle adaptation	2	9.52381	0.0380968	CAV3, PDE5A
GO:0014897~striated muscle hypertrophy	2	9.52381	0.0391651	CAV3, PDE5A
GO:0008015~blood circulation	3	14.2857	0.0391937	CAV3, RPS6KA2, PDE5A
GO:0003013~circulatory system process	3	14.2857	0.0401935	CAV3, RPS6KA2, PDE5A
GO:0014896~muscle hypertrophy	2	9.52381	0.0402323	CAV3, PDE5A
GO:0048599~oocyte development	2	9.52381	0.0434273	RPS6KA2, PDE5A
GO:0055117~regulation of cardiac muscle contraction	2	9.52381	0.04449	CAV3, PDE5A
GO:0009994~oocyte differentiation	2	9.52381	0.0476718	RPS6KA2, PDE5A
%: percentage of total input genes

## Sheet: gene list sperm
Table S3.2. Hypermethylated genes in sperm
ASAP1
CARS
CAV3
CNNM4
COPG2
CUBN
FBXL20
FRMD5
HS6ST2
LHFPL3
PDE5A
PLPPR1
RAB37
RHOBTB2
RNF122
RPS6KA2
SPINK4
TNFRSF10D
ZNF75D

## Sheet: GV
Table S3.3. Gene Ontology (GO) terms for hypermethylated genes in GV
Term	Count	%	Adjusted P-value	Genes
GO:1901700~response to oxygen-containing compound	12	15.5844	0.00052958	PIK3CG, DNMT3A, TNFRSF1A, SLC38A9, PTK2B, TNFRSF10D, MET, ATP1A1, NFKB1, MSN, CTNNA1, PLCB1
GO:0045822~negative regulation of heart contraction	3	3.8961	0.00164221	PDE5A, ADRA1A, ATP1A1
GO:1901701~cellular response to oxygen-containing compound	9	11.6883	0.0020928	PIK3CG, DNMT3A, SLC38A9, PTK2B, MET, NFKB1, MSN, CTNNA1, PLCB1
GO:1903523~negative regulation of blood circulation	3	3.8961	0.00407642	PDE5A, ADRA1A, ATP1A1
GO:0007610~behavior	7	9.09091	0.00826045	GRIA1, FBXL20, PREX2, PLCB1, MEIS1, KIRREL3, EPHB2
GO:0048468~cell development	14	18.1818	0.0113282	PREX2, MET, TTPA, CTNNA1, MEIS1, EPHB2, RNF8, TNFRSF1A, GPM6A, PTK2B, PDE5A, UNC5D, MSN, KIRREL3
GO:1901699~cellular response to nitrogen compound	6	7.79221	0.0118537	PIK3CG, DNMT3A, SLC38A9, NFKB1, CTNNA1, PLCB1
GO:0001885~endothelial cell development	3	3.8961	0.0150298	TNFRSF1A, MET, MSN
GO:0060284~regulation of cell development	8	10.3896	0.0155022	TNFRSF1A, PTK2B, PDE5A, TTPA, UNC5D, CTNNA1, MEIS1, EPHB2
GO:0051865~protein autoubiquitination	3	3.8961	0.0192506	RNF8, UHRF2, ASB4
GO:0006942~regulation of striated muscle contraction	3	3.8961	0.0215264	PDE5A, ADRA1A, ATP1A1
GO:0000902~cell morphogenesis	10	12.987	0.0232108	MKLN1, GPM6A, PTK2B, PREX2, MET, UNC5D, LRGUK, MSN, KIRREL3, EPHB2
GO:0071417~cellular response to organonitrogen compound	5	6.49351	0.0265191	PIK3CG, DNMT3A, SLC38A9, NFKB1, CTNNA1
GO:0009967~positive regulation of signal transduction	10	12.987	0.0265495	PIK3CG, TNFRSF1A, SLC38A9, PTK2B, PDE5A, ADRA1A, NFKB1, CTNNA1, PLCB1, ADAMTS3
GO:0048584~positive regulation of response to stimulus	12	15.5844	0.0268499	RNF8, PIK3CG, TNFRSF1A, SLC38A9, PTK2B, PDE5A, MET, ADRA1A, NFKB1, CTNNA1, PLCB1, ADAMTS3
GO:0032989~cellular component morphogenesis	10	12.987	0.0331556	MKLN1, GPM6A, PTK2B, PREX2, MET, UNC5D, LRGUK, MSN, KIRREL3, EPHB2
GO:0044708~single-organism behavior	5	6.49351	0.0331564	GRIA1, FBXL20, PREX2, PLCB1, EPHB2
GO:0045446~endothelial cell differentiation	3	3.8961	0.0344371	TNFRSF1A, MET, MSN
GO:0071407~cellular response to organic cyclic compound	5	6.49351	0.0390278	PIK3CG, ATP1A1, NFKB1, MSN, CTNNA1
GO:0051241~negative regulation of multicellular organismal process	8	10.3896	0.0392214	PTK2B, PDE5A, ADRA1A, ATP1A1, NFKB1, CTNNA1, MEIS1, EPHB2
GO:0033993~response to lipid	6	7.79221	0.0399056	TNFRSF1A, PTK2B, TNFRSF10D, ATP1A1, NFKB1, MSN
GO:0010647~positive regulation of cell communication	10	12.987	0.0402277	PIK3CG, TNFRSF1A, SLC38A9, PTK2B, PDE5A, ADRA1A, NFKB1, CTNNA1, PLCB1, ADAMTS3
GO:0023056~positive regulation of signaling	10	12.987	0.0414655	PIK3CG, TNFRSF1A, SLC38A9, PTK2B, PDE5A, ADRA1A, NFKB1, CTNNA1, PLCB1, ADAMTS3
GO:0007416~synapse assembly	3	3.8961	0.0422805	GPM6A, KIRREL3, EPHB2
GO:0003158~endothelium development	3	3.8961	0.0453789	TNFRSF1A, MET, MSN
GO:0040011~locomotion	10	12.987	0.048049	GPM6A, PTK2B, MET, UNC5D, MSN, CTNNA1, PLCB1, GFRA3, KIRREL3, EPHB2
%: percentage of total input genes

## Sheet: gene list GV
Table S3.4. Hypermethylated genes in GV
ADAMTS3
ADGB
ADH6
ADRA1A
ASB4
ASCC3
ATP1A1
CAMKMT
CARS
CDK13
CERS6
CNNM4
COPG2
CTNNA1
CUBN
DNMT3A
DOCK9
EBI3
ENPP3
EPHB2
ERC2
FBXL20
FRMD5
FSTL5
GFRA3
GPM6A
GRIA1
HIST1H1C
HS6ST2
KATNBL1
KCTD1
KIAA1324L
KIRREL3
LHFPL3
LRGUK
MACROD2
MAGI3
MEIS1
MET
MKLN1
MRPS11
MSN
NAA15
NFKB1
NRDC
PDE5A
PIK3CG
PLCB1
PREX2
PTK2B
RAB37
RGS7
RNF122
RNF8
RPL19
SCNN1A
SKIV2L2
SLC16A7
SLC38A9
SLC44A5
SPINK4
SYNPR
THOC3
TMEM246
TNFRSF10D
TNFRSF1A
TTPA
UBN2
UHRF2
UNC5D
WRN
ZNF395
ZNF75D

## Sheet: in vivo MII
Table S3.5. Gene Ontology (GO) terms for hypermethylated genes in in vivo MII
Term	Count	%	Adjusted P-value	Genes
GO:0045822~negative regulation of heart contraction	3	4.91803	0.000958084	PDE5A, ADRA1A, ATP1A1
GO:0051674~localization of cell	11	18.0328	0.00105377	PTPRK, GPM6A, MET, PTPN23, UNC5D, MSN, CTNNA1, PRKG1, PLCB1, GFRA3, KIRREL3
GO:0048870~cell motility	11	18.0328	0.00105377	PTPRK, GPM6A, MET, PTPN23, UNC5D, MSN, CTNNA1, PRKG1, PLCB1, GFRA3, KIRREL3
GO:1901701~cellular response to oxygen-containing compound	8	13.1148	0.00175929	PIK3CG, PTPRK, SLC38A9, MET, NFKB1, MSN, CTNNA1, PLCB1
GO:0016477~cell migration	10	16.3934	0.00184311	PTPRK, GPM6A, MET, PTPN23, UNC5D, MSN, PRKG1, PLCB1, GFRA3, KIRREL3
GO:1903523~negative regulation of blood circulation	3	4.91803	0.0023913	PDE5A, ADRA1A, ATP1A1
GO:0040011~locomotion	11	18.0328	0.00282757	PTPRK, GPM6A, MET, PTPN23, UNC5D, MSN, CTNNA1, PRKG1, PLCB1, GFRA3, KIRREL3
GO:0006937~regulation of muscle contraction	4	6.55738	0.0033975	PDE5A, ADRA1A, ATP1A1, PRKG1
GO:1901700~response to oxygen-containing compound	9	14.7541	0.00407625	PIK3CG, PTPRK, SLC38A9, MET, ATP1A1, NFKB1, MSN, CTNNA1, PLCB1
GO:0001764~neuron migration	4	6.55738	0.00468149	GPM6A, PRKG1, GFRA3, KIRREL3
GO:0090257~regulation of muscle system process	4	6.55738	0.00653331	PDE5A, ADRA1A, ATP1A1, PRKG1
GO:0006928~movement of cell or subcellular component	11	18.0328	0.00656416	PTPRK, GPM6A, MET, PTPN23, UNC5D, MSN, CTNNA1, PRKG1, PLCB1, GFRA3, KIRREL3
GO:0035556~intracellular signal transduction	14	22.9508	0.00686381	PIK3CG, SLC38A9, DOCK9, NFKB1, PRKG1, ARFGEF1, RGL1, RAB37, PDE5A, ADRA1A, RGS7, PLCB1, ASB4, LCP2
GO:2000145~regulation of cell motility	7	11.4754	0.00835013	PTPRK, MET, PTPN23, UNC5D, MSN, CTNNA1, PLCB1
GO:0098609~cell-cell adhesion	8	13.1148	0.00886881	METAP1, PDE5A, PTPN23, UNC5D, MSN, CTNNA1, PRKG1, KIRREL3
GO:0043087~regulation of GTPase activity	5	8.19672	0.00921247	ASAP1, RGS7, PRKG1, PLCB1, ARFGEF1
GO:0051241~negative regulation of multicellular organismal process	8	13.1148	0.00995269	PDE5A, PTPN23, ASAP1, ADRA1A, ATP1A1, NFKB1, CTNNA1, PRKG1
GO:0040012~regulation of locomotion	7	11.4754	0.0104058	PTPRK, MET, PTPN23, UNC5D, MSN, CTNNA1, PLCB1
GO:0048584~positive regulation of response to stimulus	11	18.0328	0.0104935	PIK3CG, SLC38A9, PDE5A, MET, ADRA1A, NFKB1, CTNNA1, PLCB1, ADAMTS3, ARFGEF1, LCP2
GO:0051270~regulation of cellular component movement	7	11.4754	0.0116519	PTPRK, MET, PTPN23, UNC5D, MSN, CTNNA1, PLCB1
GO:0043085~positive regulation of catalytic activity	8	13.1148	0.0124932	PIK3CG, PDE5A, ASAP1, RGS7, WRN, PLCB1, ARFGEF1, LCP2
GO:0006942~regulation of striated muscle contraction	3	4.91803	0.012887	PDE5A, ADRA1A, ATP1A1
GO:0071407~cellular response to organic cyclic compound	5	8.19672	0.0161367	PIK3CG, ATP1A1, NFKB1, MSN, CTNNA1
GO:2000146~negative regulation of cell motility	4	6.55738	0.0173423	PTPRK, PTPN23, CTNNA1, PLCB1
GO:2000643~positive regulation of early endosome to late endosome transport	2	3.27869	0.0197781	PTPN23, MSN
GO:1901699~cellular response to nitrogen compound	5	8.19672	0.0202527	PIK3CG, SLC38A9, NFKB1, CTNNA1, PLCB1
GO:0007155~cell adhesion	9	14.7541	0.0213779	PTPRK, METAP1, PDE5A, PTPN23, UNC5D, MSN, CTNNA1, PRKG1, KIRREL3
GO:0022610~biological adhesion	9	14.7541	0.02193	PTPRK, METAP1, PDE5A, PTPN23, UNC5D, MSN, CTNNA1, PRKG1, KIRREL3
GO:1903651~positive regulation of cytoplasmic transport	2	3.27869	0.0230371	PTPN23, MSN
GO:0050790~regulation of catalytic activity	10	16.3934	0.0249394	PIK3CG, PDE5A, ASAP1, RGS7, NFKB1, WRN, PRKG1, PLCB1, ARFGEF1, LCP2
GO:0006936~muscle contraction	4	6.55738	0.0250695	PDE5A, ADRA1A, ATP1A1, PRKG1
GO:0040013~negative regulation of locomotion	4	6.55738	0.0254114	PTPRK, PTPN23, CTNNA1, PLCB1
GO:0051271~negative regulation of cellular component movement	4	6.55738	0.0254114	PTPRK, PTPN23, CTNNA1, PLCB1
GO:0030334~regulation of cell migration	6	9.83607	0.0266858	PTPRK, MET, PTPN23, UNC5D, MSN, PLCB1
GO:0043547~positive regulation of GTPase activity	4	6.55738	0.0293401	ASAP1, RGS7, PLCB1, ARFGEF1
GO:1903337~positive regulation of vacuolar transport	2	3.27869	0.0327505	PTPN23, MSN
GO:2000641~regulation of early endosome to late endosome transport	2	3.27869	0.0327505	PTPN23, MSN
GO:0010560~positive regulation of glycoprotein biosynthetic process	2	3.27869	0.0359673	PLCB1, ARFGEF1
GO:1903649~regulation of cytoplasmic transport	2	3.27869	0.0359673	PTPN23, MSN
GO:0051345~positive regulation of hydrolase activity	5	8.19672	0.0383907	ASAP1, RGS7, WRN, PLCB1, ARFGEF1
GO:0000902~cell morphogenesis	8	13.1148	0.0389229	GPM6A, MET, PTPN23, ASAP1, UNC5D, LRGUK, MSN, KIRREL3
GO:0003012~muscle system process	4	6.55738	0.0398344	PDE5A, ADRA1A, ATP1A1, PRKG1
GO:1903020~positive regulation of glycoprotein metabolic process	2	3.27869	0.0423695	PLCB1, ARFGEF1
GO:0044093~positive regulation of molecular function	8	13.1148	0.0431545	PIK3CG, PDE5A, ASAP1, RGS7, WRN, PLCB1, ARFGEF1, LCP2
GO:0009967~positive regulation of signal transduction	8	13.1148	0.0433538	PIK3CG, SLC38A9, PDE5A, ADRA1A, NFKB1, CTNNA1, PLCB1, ADAMTS3
GO:0006941~striated muscle contraction	3	4.91803	0.0443117	PDE5A, ADRA1A, ATP1A1
%: percentage of total input genes

## Sheet: gene list vivo M
Table S3.6. Hypermethylated genes in in vivo MII
ADAMTS3
ADRA1A
ARFGEF1
ASAP1
ASB4
ATP1A1
B3GAT1
CAMKMT
CDK13
CNNM4
COPG2
CTNNA1
CUBN
DOCK9
ENPP3
FBXL20
FRMD5
GFRA3
GPM6A
Gene_body
HS6ST2
IYD
KIAA1324L
KIRREL3
LCP2
LHFPL3
LRGUK
MACROD2
MET
METAP1
MOSPD2
MRPS11
MSN
NFKB1
PDE5A
PIK3CG
PLCB1
PRKG1
PTPN23
PTPRK
PUDP
RAB37
RGL1
RGS7
RNF122
RPL19
SKIV2L2
SLC16A7
SLC38A9
SPINK4
SYN1
SYNPR
TMEM246
UBN2
UNC5D
UNC80
WRN
ZNF395
ZNF75D

## Sheet: in vitro MII
Table S3.7. Gene Ontology (GO) terms for hypermethylated genes in in vitro MII
Term	Count	%	Adjusted P-value	Genes
GO:0007610~behavior	7	9.72222	0.00403163	GRIA1, FBXL20, PREX2, PLCB1, MEIS1, KIRREL3, EPHB2
GO:1901700~response to oxygen-containing compound	9	12.5	0.00885959	TNFRSF1A, SLC38A9, TNFRSF10D, MET, ATP1A1, NFKB1, MSN, CTNNA1, PLCB1
GO:0001885~endothelial cell development	3	4.16667	0.0113805	TNFRSF1A, MET, MSN
GO:0044708~single-organism behavior	5	6.94444	0.0206593	GRIA1, FBXL20, PREX2, PLCB1, EPHB2
GO:0040011~locomotion	10	13.8889	0.0207018	LAMA4, MET, UNC5D, MSN, CTNNA1, PRKG1, PLCB1, GFRA3, KIRREL3, EPHB2
GO:0048468~cell development	12	16.6667	0.0221223	TNFRSF1A, PREX2, PDE5A, MET, TTPA, UNC5D, MSN, CTNNA1, PRKG1, MEIS1, KIRREL3, EPHB2
GO:0060284~regulation of cell development	7	9.72222	0.0252	TNFRSF1A, PDE5A, TTPA, UNC5D, CTNNA1, MEIS1, EPHB2
GO:0045595~regulation of cell differentiation	10	13.8889	0.0254486	RBFOX1, TNFRSF1A, PDE5A, TTPA, UNC5D, CTNNA1, PLCB1, MEIS1, ASB4, EPHB2
GO:0045446~endothelial cell differentiation	3	4.16667	0.0263158	TNFRSF1A, MET, MSN
GO:0048870~cell motility	9	12.5	0.0270148	LAMA4, MET, UNC5D, MSN, CTNNA1, PRKG1, PLCB1, GFRA3, KIRREL3
GO:0051674~localization of cell	9	12.5	0.0270148	LAMA4, MET, UNC5D, MSN, CTNNA1, PRKG1, PLCB1, GFRA3, KIRREL3
GO:0003158~endothelium development	3	4.16667	0.0348216	TNFRSF1A, MET, MSN
GO:0006928~movement of cell or subcellular component	10	13.8889	0.0403191	LAMA4, MET, UNC5D, MSN, CTNNA1, PRKG1, PLCB1, GFRA3, KIRREL3, EPHB2
GO:0007399~nervous system development	11	15.2778	0.0443375	RBFOX1, PREX2, UNC5D, CTNNA1, PRKG1, PLCB1, MEIS1, PLPPR1, GFRA3, KIRREL3, EPHB2
GO:0006937~regulation of muscle contraction	3	4.16667	0.0460463	PDE5A, ATP1A1, PRKG1
GO:0010721~negative regulation of cell development	4	5.55556	0.0471146	TTPA, CTNNA1, MEIS1, EPHB2
GO:1901701~cellular response to oxygen-containing compound	6	8.33333	0.0496868	SLC38A9, MET, NFKB1, MSN, CTNNA1, PLCB1
%: percentage of total input genes

## Sheet: gene list vitro M
Table S3.8. Hypermethylated genes in in vitro MII
ADAMTS3
ADGB
ADH6
ASB4
ASCC3
ATP1A1
CAMKMT
CARS
CDK13
CERS6
CHMP4B
CNNM4
COPG2
CTNNA1
CUBN
DOCK9
ENPP3
EPHB2
ERC2
FBXL20
FRMD5
GFRA3
GRIA1
Gene_body
HIST1H1C
IYD
KATNBL1
KIAA1324L
KIRREL3
LAMA4
LHFPL3
LRGUK
LSAMP
MACROD2
MEIS1
MET
MOSPD2
MRPS11
MSN
NFKB1
NOS1AP
PDE5A
PLCB1
PLPPR1
PREX2
PRKG1
PUDP
RAB37
RBFOX1
RGS7
RHOBTB2
RNF122
RPL19
SCNN1A
SLC16A7
SLC38A9
SLC44A5
SPINK4
SYN1
SYNPR
TMEM246
TNFRSF10D
TNFRSF1A
TTPA
UBN2
UNC5D
WRN
ZNF395
ZNF75D

## Sheet: 2 Cell
Table S3.9. Function for hypermethylated genes in 2-cell stage
ASAP1	This gene encodes an ADP-ribosylation factor (ARF) GTPase-activating protein.
HS6ST2	Heparan sulfate proteoglycans are ubiquitous components of the cell surface, extracellular matrix, and basement membranes, and interact with various ligands to influence cell growth, differentiation, adhesion, and migration.

## Sheet: gene list 2c
Table S3.10. Hypermethylated genes in 2-cell stage
ARFGEF1
ASAP1
ASCC3
COPG2
CUBN
FBXL20
FRMD5
HS6ST2
KIRREL3
LHFPL3
LRGUK
MKLN1
MOSPD2
MRPS11
PLCE1
PTPN23
RNF122
SKIV2L2
SLC16A7
UBN2

[truncated: 6 more sheets: 4 Cell, gene list 4c, 8 Cell, gene list 8c, 16 Cell, gene list 16c]
