# Supplementary material for: Methylome Dynamics of Bovine Gametes and in vivo Early Embryos
Source: Front Genet. 2019 May 28;10:512. doi: 10.3389/fgene.2019.00512 (PMC6546829; doi:10.3389/fgene.2019.00512)
Supplement: Supplementary file 4 [file Table_4.XLSX]

## Sheet: 8 vs. 16 hyper in 8
Table S4.1. GO terms for DMRs between the 8- and 16-cell embryos that are hypermethylated in the 8-cell embryos
Term	Count	%	Adjusted P-value	Genes
GO:0031532~actin cytoskeleton reorganization	4	1.50376	0.0232417	MICALL2, FLNA, PARVB, INSRR
GO:0000122~negative regulation of transcription from RNA polymerase II promoter	13	4.88722	0.0244601	EGR1, EHMT1, FOXJ1, TP53, MBD3, SUFU, CHD8, PHF19, ATN1, RARA, TBL1X, HDAC7, SUDS3
GO:2000824~negative regulation of androgen receptor activity	2	0.75188	0.0297248	FOXH1, HEYL
GO:0007059~chromosome segregation	4	1.50376	0.0313559	CIAO1, PPP2R1A, NAA60, CDK5RAP2
GO:0051306~mitotic sister chromatid separation	2	0.75188	0.0442557	PPP2R1A, DIS3L2
GO:0001578~microtubule bundle formation	3	1.12782	0.0459409	GAS2L2, CDK5RAP2, NCKAP5L
GO:0007155~cell adhesion	7	2.63158	0.0464914	PRKCA, LGALS3BP, STAB1, TTYH1, NINJ2, PARVB, CTNNA2
GO:0050896~response to stimulus	3	1.12782	0.0534315	CNGB1, SCNN1B, VSX1
GO:0006468~protein phosphorylation	6	2.25564	0.0551029	PRKCA, SCYL1, LIMK2, COQ8A, RARA, ILF3
GO:2001046~positive regulation of integrin-mediated signaling pathway	2	0.75188	0.0726711	LIMS2, FLNA
GO:0090267~positive regulation of mitotic cell cycle spindle assembly checkpoint	2	0.75188	0.0726711	DYNC1LI1, PCID2
GO:0006915~apoptotic process	7	2.63158	0.0864817	PRKCA, TP53, BAD, TRAF7, BRAT1, SUDS3, PEG3
%: percentage of total input genes

## Sheet: gene list in 8
Table S4.2. Genes in DMRs between the 8- and 16-cell embryos that are hypermethylated in the 8-cell embryos
ABCA3
ABCA7
ACADS
ACTN1
ADCY1
AGAP2
AGO2
AGPAT3
AGXT
AJAP1
ALDH1L1
AP1B1
APBA1
APBB1
APEG3
APMAP
APOA5
ARHGAP35
ARMC7
ATN1
B4GALNT3
BAD
BIN1
BOK
BRAT1
C25H7orf50
C2CD4B
CACNB3
CAMK2B
CARD11
CCDC85B
CCDC88B
CDIPT
CDK13
CDK2AP1
CDK5RAP2
CELF4
CFD
CHD8
CHRNA4
CIAO1
CLCN2
CNFN
CNGB1
COL11A2
COL26A1
COL27A1
COLGALT1
COPG1
COQ8A
CORO7
CTNNA2
CTSD
CTSL
CUEDC1
CYGB
DCTN1
DEK
DGKZ
DHX34
DIS3L2
DLK2
DYNC1LI1
EEFSEC
EFNA2
EGR1
EHMT1
ELFN1
ELOVL5
ENTPD6
ENTPD8
EOGT
EPHA2
EPHB2
EVL
EVPL
EXOC3
FAAH
FAM19A4
FAM19A5
FAM212A
FANCC
FARS2
FBF1
FBXO15
FBXW5
FLNA
FLNC
FOXH1
FOXJ1
GAS2L2
GAS8
GDAP1L1
GGA3
GGT1
GMDS
GNAI2
GNAO1
GNG4
GNPTG
GRINA
GSDMD
GSX1
GTF3C1
GTSE1
HAAO
HBA
HDAC11
HDAC7
HEYL
HS6ST3
IGF2R
ILF3
INSRR
ITGB4
ITGB7
ITPR3
JPH3
KBTBD12
KCNIP1
KCNQ1
KCTD5
KIRREL3
LAD1
LAT2
LGALS3BP
LGALS9
LIMK2
LIMS2
LOC514257
LRRTM1
LSM4
LSP1
MAD1L1
MAP3K6
MAPK8IP3
MBD3
MED15
MIC1
MIC2
MICALL2
MINDY4
MRPL23
MSI2
MYBPH
MZT2B
NAA60
NAGPA
NCKAP5L
NEDD9
NFATC1
NINJ2
NIPSNAP1
NOP53
NOS2
NRXN2
NSG1
NXN
OGDH
OPLAH
OXNAD1
PACSIN2
PAK3
PARVB
PATZ1
PC
PCGF3
PCID2
PDZD4
PEAR1
PEG3
PFKFB3
PFKL
PHF19
PHRF1
PIP5K1C
PISD
PPP1R32
PPP2R1A
PPP6R1
PQLC2
PRKAR1B
PRKCA
PRKCSH
PRKRIP1
PRODH
PROM1
PSORS1C2
PTOV1
PTPN18
PTPN7
RABEP2
RAPGEFL1
RARA
RASA3
RECQL5
RGS9
RHEB
RNASEH1
RPUSD1
SCNN1B
SCYL1
SEC14L5
SEC61A1
SH3GLB2
SLC16A3
SLC39A11
SLC6A18
SMG6
SMIM5
SPNS2
STAB1
STK25
STX1A
SUDS3
SUFU
SULF2
TANGO2
TBL1X
TBL3
TCF20
TCIRG1
TECPR2
TEX29
TFB1M
TMC6
TMEM150B
TOP3B
TP53
TP53I11
TPST2
TRAF7
TRAPPC12
TRIM67
TSPY
TTYH1
TUBA8
TXNDC5
UBE3B
UFD1
ULK3
USP20
VAC14
VAMP2
VASN
VAX1
VSX1
WDR25
WDR86
WNT3
ZBTB4
ZIC3
ZMAT4
ZNF592
ZNF70
ZNF75D

## Sheet: 8 vs. 16 hyper in 16
Table S4.3. GO terms of DMRs between 8 vs. 16-cell that hypermethylated in 16-cell
Term	Count	%	Adjusted P-value	Genes
GO:0006886~intracellular protein transport	18	2.54597	0.00104126	VPS18, STX1A, SYNDIG1, AP1B1, SNX8, SNX17, NAPB, TSNARE1, TBC1D22A, TBC1D16, CTTN, SGSM1, TOM1L2, SGSM3, TBC1D14, GRTP1, TBC1D13, GGA3
GO:0031338~regulation of vesicle fusion	7	0.990099	0.00223592	TBC1D16, SGSM1, SGSM3, TBC1D14, TBC1D13, GRTP1, TBC1D22A
GO:0031175~neuron projection development	10	1.41443	0.00305056	NCAM1, MICALL2, EFHD1, STMN3, RASGRF1, RAB35, CAMSAP1, CAMSAP3, CAPZB, MICALL1
GO:0090630~activation of GTPase activity	9	1.27298	0.00379238	TBC1D16, SGSM1, SGSM3, RASGRF1, TBC1D14, TBC1D13, GRTP1, TBC1D22A, AKT2
GO:0040011~locomotion	4	0.565771	0.00510574	ATP2B2, JPH3, SPNS2, WDR1
GO:0007613~memory	7	0.990099	0.00604892	JPH3, DRD1, B4GALT2, CRTC1, TH, DBH, SORCS3
GO:0008283~cell proliferation	14	1.9802	0.00799451	GNAT1, PTPN6, HRAS, BYSL, RHBDF1, CSPG4, PRKDC, TACC3, BRAT1, RASGRF1, BOK, ASCC3, ERCC1, CUL1
GO:0016477~cell migration	12	1.69731	0.0106969	FGFR4, NDE1, PTPRF, PTK6, FSCN1, RHBDF1, CSPG4, LIMD1, TNK2, EPHB3, CD63, BRAT1
GO:2001046~positive regulation of integrin-mediated signaling pathway	3	0.424328	0.0161497	LIMS2, CD63, FLNA
GO:0008286~insulin receptor signaling pathway	6	0.848656	0.0204309	SLC2A8, PDK2, BAIAP2L2, BAIAP2, AKT2, PIK3R2
GO:0006351~transcription, DNA-templated	37	5.23338	0.0210499	PTOV1, ZNF18, MED22, ZNF75D, KCNIP3, PCGF3, RAX2, HSF1, SMARCB1, SND1, AGO2, ZNF444, LIMD1, TCEA2, ALX4, TFDP1, NFATC1, CTBP2, TFPT, L3MBTL2, WDR5, RXRA, TBX4, RXRG, PRKCB, UHRF1, BRMS1, ZNF692, ASCC3, RFX2, MAD2L2, PUF60, HDAC7, NR5A1, SMARCA4, ZIM2, PEG3
GO:0036010~protein localization to endosome	3	0.424328	0.0235564	TOLLIP, RAB35, MICALL1
GO:0007601~visual perception	10	1.41443	0.027373	PDE6B, RAX2, CDHR1, TH, CACNB2, RGS9, CNGB1, GPR179, CRX, GUCY2D
GO:0030198~extracellular matrix organization	8	1.13154	0.0289434	SMOC2, FBLN1, ELF3, ADAMTSL2, COL27A1, POMT1, ELN, EMILIN1
GO:0010976~positive regulation of neuron projection development	6	0.848656	0.0302314	FGFR1, RET, PTK6, CAMK2B, RAPGEF1, MARK2
GO:0007043~cell-cell junction assembly	3	0.424328	0.0320727	FSCN1, TRPV4, HDAC7
GO:0031115~negative regulation of microtubule polymerization	3	0.424328	0.0320727	TBCD, MAPRE1, CAPZB
GO:0048227~plasma membrane to endosome transport	3	0.424328	0.0320727	SGSM3, RAB5C, RAB35
GO:0006897~endocytosis	9	1.27298	0.035007	MARCH2, HRAS, ATP9B, SNX8, RBSN, TNK2, EHD2, MICALL1, EPN2
GO:0007257~activation of JUN kinase activity	4	0.565771	0.0374865	DAB2IP, MAP4K2, MAPK8IP3, AXIN1
GO:0016485~protein processing	7	0.990099	0.0392468	NCSTN, ATG4B, RHBDF1, F7, PCSK7, NRDC, CPZ
GO:0070527~platelet aggregation	5	0.707214	0.0393348	ACTB, PTPN6, FERMT3, CSRP1, FLNA
GO:2000146~negative regulation of cell motility	3	0.424328	0.0415927	FBLN1, SLC9A3R1, PIN1
%: percentage of total input genes

## Sheet: gene list in 16
Table S4.4. Genes in DMRs between 8 vs. 16-cell that hypermethylated in 16-cell
ABCA3
ABCB9
ABHD1
ABHD12
ACACA
ACAD9
ACOT7
ACOX3
ACSS1
ACTB
ADAMTSL2
ADAP1
ADCK2
ADCK5
ADCY1
ADCY7
ADCY9
ADGRA1
ADGRB1
AFAP1
AGO2
AGPAT2
AGPAT4
AGXT
AKT2
ALDH1L1
ALDH4A1
ALG12
ALPL
ALX4
AP1B1
AP5Z1
APBA2
AQP7
ARHGAP1
ARHGAP25
ARHGAP4
ARHGEF10L
ARHGEF7
ARVCF
ASB5
ASCC3
ASPG
ASPSCR1
ATG2A
ATG4B
ATP2A3
ATP2B2
ATP6V1C2
ATP9B
AXIN1
B4GALNT3
B4GALT2
BAIAP2
BAIAP2L2
BCAR1
BCAS4
BCL9L
BEGAIN
BET1L
BIN1
BNIP3
BOK
BRAT1
BRD3
BRD9
BRMS1
BTG3
BYSL
C1QTNF9
C21H14orf180
C22H3orf22
C25H7orf50
CACNB2
CAD
CAMK2B
CAMSAP1
CAMSAP3
CAPN1
CAPZB
CARD11
CARD9
CARS
CASKIN2
CASP6
CBX2
CBX7
CCDC130
CCDC157
CCDC183
CCKBR
CCNF
CCSER1
CD63
CD82
CDHR1
CDHR5
CDIP1
CDK10
CDK5RAP2
CDKL4
CELSR2
CEND1
CEP131
CEP295NL
CERCAM
CFAP100
CHCHD6
CHERP
CHID1
CHMP1A
CHRM4
CHRNA3
CHTF18
CLPTM1L
CNGB1
CNNM4
CNPPD1
COL11A2
COL26A1
COL27A1
COL8A2
COPE
COQ4
CORO1B
CORO7
CPNE2
CPNE9
CPSF1
CPZ
CRAMP1
CRTC1
CRX
CSNK1E
CSPG4
CSPG5
CSRNP1
CSRP1
CTBP2
CTNNBIP1
CTTN
CUL1
CYBA
CYHR1
D2HGDH
DAB2IP
DAGLA
DBH
DCP1B
DFFB
DGAT1
DGCR6L
DGCR8
DGKZ
DIP2C
DIS3L2
DKFZP761E198
DPEP1
DPP3
DRC3
DRD1
DRG2
DTD1
DTX1
DTX2
DTYMK
DUT
DYM
DYSF
E4F1
ECI1
EEFSEC
EFHD1
EFNA2
EGFL7
EHD2
EHMT1
EHMT2
EIPR1
ELAC2
ELF3
ELL
ELN
EMILIN1
ENTPD2
ENTPD6
ENTPD8
EPHB3
EPN1
EPN2
EPS15L1
ERC2
ERCC1
ERF
ESPNL
EXT2
F7
FAM19A5
FAM234A
FAM3A
FAM50A
FARS2
FBF1
FBLN1
FBXL16
FBXW5
FERMT3
FGFR1
FGFR4
FGFRL1
FIGNL2
FLNA
FMO2
FOXN3
FRMD5
FSCN1
FUK
GAK
GAS2L1
GATAD2A
GBGT1
GGA3
GGT1
GIGYF1
GJC2
GLIPR2
GMDS
GNA11
GNA12
GNAT1
GNB1L
GNB2
GNG12
GPAA1
GPC3
GPI
GPR146
GPR17
GPR179
GPR37L1
GPRC5C
GRAMD1B
GRAP
GRB7
GRIK5
GRTP1
GSX1
GTF2IRD1
GTPBP10
GUCY2D
H2AFY
HAGH
HDAC11
HDAC7
HECTD3
HGS
HMHA1
HPCAL1
HPS1
HRAS
HS1BP3
HSF1
HTR3C
HYAL1
HYOU1
IGF2
IGF2R
IGFALS
IGFBP4
IGLL1
IKBKE
IL6R
ING5
INSIG1
INSRR
INTS1
IQSEC1
IRF4
IRF9
ITFG2
JPH3
JSRP1
KCNC4
KCNIP3
KCNK9
KCNN4
KCNQ1
KIAA1191
KIRREL3
KLC3
KLHL29
L3MBTL2
LAMB3
LAMP1
LAT2
LDHD
LEMD2
LENG8
LFNG
LHPP
LIG1
LIMD1
LIMK2
LIMS1
LIMS2
LLGL1
LMF1
LMF2
LMNA
LOC100271850-MEF2B
LOC100297192
LOC524810
LOC529500
LOC786914
LPCAT1
LPIN3
LRFN4
LRP10
LRRC14
LRRC8A
LRRK1
LSP1
LTBP2
MACROD1
MAD1L1
MAD2L2
MAFK
MAMDC4
MAN2A1
MAP1S
MAP4K2
MAPK12
MAPK7
MAPK8IP3
MAPRE1
2019-03-02
MARK2
MCAT
MCC
MCRIP1
MED15
MED22
MEF2D
METRN
MFAP4
MGC134473
MGLL
MICALL1
MICALL2
MIGA2
MIR339A
MKS1
MLXIP
MMD2
MPP2
MPRIP
MRC2
MRGPRX2
MROH1
MRPL12
MSI2
MSL3
MTG1
MYH11
NACC2
NAP1L4
NAPB
NAPRT
NARF
NARFL
NAT9
NCAM1
NCAPD3
NCSTN
NDE1
NDOR1
NDRG4
NDUFA11
NECTIN2
NEK6
NFATC1
NLGN2
NPDC1
NPRL3
NR5A1
NR5A2
NRADD
NRDC
NSG1
NTHL1
NTMT1
NTNG2
NUDCD3
NUDT14
NUP210
NUP62
NUP85
ODF2
OGDHL
OLFM1
OPLAH
OPTC
ORMDL3
OSBP2
OTOF
OTUB1
PADI1
PAK4
PAMR1
PANK4
PAQR4
PARVB
PARVG
PBX4
PC
PCBP3
PCGF3
PCNXL3
PCSK7
PDCD1
PDCD11
PDE6B
PDGFA
PDK2
PDZD4
PEF1
PEG3
PEMT
PER2
PFKL
PHC2
PHF1
PHF12
PHLDB1
PHRF1
PI4KA
PIDD1
PIK3R2
PIN1
PIP5K1C
PKNOX2
PKP1
PKP3
PLA2G2E
PLEKHM2
PLOD3
PLXNB2
PM20D1
PMM1
PMVK
PNKD
PNMT
PNPLA2
POLD1
POLR2A
POLR2J
POLR3H
POLRMT
POMT1
POR
PPDPF
PPFIA1
PPIL2
PPP1R16A
PPP1R16B
PPP6R1
PQLC2
PRKAR1B
PRKCB
PRKDC
PRMT1
PRODH
PRR5
PSD
PSMC3
PTK6
PTOV1
PTP4A3
PTPN14
PTPN6
PTPRF
PUF60
PWWP2B
PYGB
RAB35
RAB5C
RABL6
RADIL
RALGDS
RALGPS1
RAPGEF1
RASA3
RASGRF1
RAX2
RBM19
RBSN
RCOR2
RECQL5
RET
RFX2
RGS11
RGS3
RGS9
RHBDF1
RHOBTB2
RNF114
RNF122
RNPEP
RPS6KA2
RPS6KB2
RSAD1
RSPH14
RUSC2
RXRA
RXRG
SARDH
SART1
SCAP
SCTR
SELENOO
SEMA4C
SEMA7A
SERPINB1
SERPINB6
SFT2D1
SFTPB
SGSM1
SGSM3
SH3BP5
SHROOM3
SIDT2
SIGIRR
SIPA1
SIRPA
SIRT6
SLC12A3
SLC13A4
SLC16A3
SLC17A9
SLC22A1
SLC22A17
SLC22A23
SLC22A31
SLC25A45
SLC26A6
SLC27A4
SLC29A4
SLC2A11
SLC2A8
SLC35C2
SLC35E4
SLC38A3
SLC38A8
SLC39A11
SLC44A4
SLC47A2
SLC5A10
SLC6A6
SLC9A3
SLC9A3R1
SLC9A3R2
SLC9A5
SLCO4A1
SMARCA4
SMARCB1
SMIM5
SMOC2
SND1
SNX17
SNX8
SORCS3
SORL1
SPATA20
SPECC1L
SPNS2
SPSB3
SSBP4
SSPO
ST14
ST3GAL4
STAB1
STARD3
STK25
STK40
STMN3
STX1A
SUFU
SURF4
SUSD4
SYNDIG1
TACC3
TAF6
TANGO2
TAOK2
TBC1D13
TBC1D14
TBC1D16
TBC1D22A
TBC1D24
TBCD
TBL3
TBX4
TCEA2
TCF25
TCIRG1
TDP1
TECPR2
TEKT4
TEX264
TFDP1
TFEB
TFPT
TGM1
TH
THAP4
THAP7
TIMP2
TMBIM1
TMEM114
TMEM119
TMEM130
TMEM201
TMEM204
TMEM30C
TMEM43
TMEM63B
TMEM63C
TMEM80
TMEM8A
TMEM9
TNFRSF4
TNK2
TNNT2
TNNT3
TOLLIP
TOM1L2
TPPP
TPRN
TRAF3IP1
TRAPPC12
TRAPPC9
TRIM56
TRIM8
TRMU
TRPV4
TRPV6
TSNARE1
TSPAN18
TSPAN4
TSPEAR
TTLL12
TTYH2
TUBB4B
TUBGCP2
TWIST2
TXNRD2
UBE3C
UBN2
UHRF1
ULK1
UNC5D
UNK
UPB1
UPK2
UPP1
VAC14
VAMP2
VAT1L
VPS18
VSTM2L
WDR1
WDR46
WDR5
WIPI2
WNT7A
WRN
YBX2
ZBTB16
ZBTB46
ZC3H12A
ZDHHC14
ZHX2
ZIM2
ZMYND8
ZNF18
ZNF296
ZNF395
ZNF423
ZNF444
ZNF628
ZNF629
ZNF687
ZNF692
ZNF75D
ZYX
