# Supplementary material for: Methylome Dynamics of Bovine Gametes and in vivo Early Embryos
Source: Front Genet. 2019 May 28;10:512. doi: 10.3389/fgene.2019.00512 (PMC6546829; doi:10.3389/fgene.2019.00512)
Supplement: Supplementary file 5 [file Table_5.XLSX]

## Sheet: S vs. GV
Table S5.1. GO terms for DMRs between sperm and GV oocytes
Hypermethylated genes in sperm
Term	Count	%	Adjusted P-value	Genes
GO:0007166~cell surface receptor signaling pathway	13	3.10263	0.000251073	EDN3, TSPAN4, ADCYAP1R1, PTH1R, CD151, GCGR, VIPR2, TSPAN11, CRHR1, TNFRSF1A, TSPAN32, ADGRB1, ADGRA1
GO:0006836~neurotransmitter transport	5	1.19332	0.000547246	SLC6A9, CPLX1, SLC6A12, SLC6A13, SLC6A6
GO:0009607~response to biotic stimulus	4	0.954654	0.00181393	IFITM1, IFITM2, IFITM3
GO:0007612~learning	5	1.19332	0.00496285	SLC8A3, JPH4, JPH3, SORCS3, EPHB2
GO:0030322~stabilization of membrane potential	4	0.954654	0.0056458	KCNN4, KCNK9, KCNK7, KCNK5
GO:0071805~potassium ion transmembrane transport	6	1.43198	0.00605047	HPN, KCNK9, KCNK7, SLC9A3, KCNK5, KCNIP3
GO:0007155~cell adhesion	11	2.6253	0.0075101	COL18A1, ISLR, LGALS3BP, TNXB, PTPRF, TTYH1, ITGAD, THBS2, SSPO, LRFN3, PARVB
GO:0043406~positive regulation of MAP kinase activity	5	1.19332	0.00865583	NOX4, FGFR1, EDN3, PDE5A, PIK3R6
GO:0007601~visual perception	8	1.90931	0.00992095	PDE6B, LAMB2, CABP4, COL1A1, OLFM2, RHO, GUCY2D, GRK1
GO:0045332~phospholipid translocation	3	0.71599	0.0105752	KCNN4, ATP9B, ATP8A2
GO:0043206~extracellular fibril organization	3	0.71599	0.0105752	TNXB, LTBP2, ADAMTS2
GO:0051601~exocyst localization	3	0.71599	0.0105752	EXOC3L4, EXOC3L1, TNFAIP2
GO:0042130~negative regulation of T cell proliferation	4	0.954654	0.0123031	MAD1L1, IL2RA, PDE5A, PLA2G2F
GO:0016337~single organismal cell-cell adhesion	6	1.43198	0.0129202	TNXB, LIMS2, COL13A1, PKP3, TTYH1, NTN1
GO:0043085~positive regulation of catalytic activity	4	0.954654	0.0220798	NCF1, DCP1B, BCL2, SFTPB
GO:0006887~exocytosis	5	1.19332	0.0221049	EXOC3L4, CPLX1, EXOC3L1, VAMP2, TNFAIP2
GO:0030198~extracellular matrix organization	6	1.43198	0.0250763	COL18A1, SMOC2, TNXB, ADAMTSL2, COL27A1, EMILIN1
GO:0022898~regulation of transmembrane transporter activity	2	0.477327	0.046186	INS, BCL2
GO:0007193~adenylate cyclase-inhibiting G-protein coupled receptor signaling pathway	4	0.954654	0.0477168	ADCY1, GNAI2, OPRL1, GPR37L1
Hypermethylated in GV oocytes
Term	Count	%	Adjusted P-value	Genes
GO:0034613~cellular protein localization	4	2.7027	0.00188539	ARMCX3, CTNNA1, AXIN2, CD63
GO:0030097~hemopoiesis	3	2.02703	0.0252309	ADD2, KIRREL3, CDK13
GO:0007275~multicellular organism development	5	3.37838	0.0476027	TNFRSF1A, CDX1, TNFRSF10D, SUFU, FGF4
GO:2000643~positive regulation of early endosome to late endosome transport	2	1.35135	0.0484788	PTPN23, MSN
%: percentage of total input genes

## Sheet: gene list S_GV
Table S5.2. Genes in DMRs between sperm and GV oocytes
Hypermethylated genes in sperm			Hypermethylated in GV oocytes
ABCA9			ACADS
ACAP3			ADAMTS3
ACP5			ADD2
ACSBG1			ADRA1A
ADAMTS2			APEH
ADAMTSL2			APLNR
ADAP1			ARMCX3
ADARB2			ARRB1
ADCY1			ARV1
ADCYAP1R1			ASB4
ADGRA1			ASCC3
ADGRB1			ATP1A1
ADPRHL1			AXIN2
ADSSL1			BARHL1
AGPAT2			C7H19orf24
AGPAT4			CAMKMT
AGXT			CD38
AIF1L			CD63
AK8			CDK13
ALDH1L1			CDX1
ALDH3B1			CERS6
ALKBH8			CFAP97
ANO1			CHD4
APOBEC3Z2			CHMP4B
AQP5			COL11A2
AQP7			COLQ
ARC			COPG2
ARHGDIG			COPS9
ARL11			CPE
ARNT2			CPLX1
ASAP1			CTNNA1
ASIC3			CUBN
ASPG			CUX2
ATP2A3			CYP17A1
ATP8A2			DBN1
ATP9B			DEPTOR
AXIN1			DGAT1
BCAS4			DNAH3
BCL2			DNMT3A
BEGAIN			DNPEP
BMP8A			DOCK9
BOK			DYSF
BRD9			EBD
C18H19orf47			ENPP3
C1QB			ENTPD2
C21H14orf180			ERC2
C3			FBXL16
C5AR2			FBXL20
CABP4			FGF4
CAMK2B			FIZ1
CARD11			FRMD5
CARD9			FSTL5
CCDC42			GALNTL5
CD151			GFRA3
CD164L2			GRIA1
CD244			GTPBP10
CDHR5			HES6
CDK5			HIST1H1C
CELF4			HOXA3
CHCHD6			IGLL1
CHMP7			IGSF23
CHRNA4			ISL2
CHST8			ITIH5
CLTB			ITPR2
CNTNAP4			IYD
COL13A1			KATNBL1
COL18A1			KCTD1
COL1A1			KDELR1
COL26A1			KIAA1324L
COL27A1			KIRREL3
CPLX1			KLC2
CPZ			LHFPL3
CRHR1			LOC100297192
CRTAC1			LOC524810
CRYBG2			LOC787225
CSDC2			LRGUK
CSPG4			LTBP3
CSRP1			MAK
CTBP2			2019-03-04
CTRB1			MERTK
CXCR3			MET
CYP11B1			MGC152340
CYP4A11			MKLN1
DBH			MNT
DCP1B			MPZ
DIP2C			MRPL2
DLK1			MRPS11
DOK2			MSN
DPYSL4			MYCBP2
EDN3			MYOF
EEFSEC			NECAB3
EFCC1			NFKB1
EMID1			NLRP12
EMILIN1			NRDC
ENDOU			NSG1
ENG			NUP210
ENTPD8			PCDH17
EPHB2			PDE5A
EPS15L1			PIK3CG
EPS8L3			PLCB1
ERI3			PPP1R7
ESPNL			PREX2
EXOC3L1			PRODH
EXOC3L4			PTPN23
F10			RAB37
FADS2			RALGDS
FAM155A			RALGPS1
FAM167A			RGS7
FAM167B			RLBP1
FAM19A5			RNF122
FBXL16			RNF8
FCGRT			RPL19
FCN1			SCNN1A
FGF14			SEMA4D
FGFR1			SGSM1
FGFR3			SHOX
FHL2			SKIV2L2
FLNA			SLC12A2
FLNC			SLC16A7
FXYD1			SLC22A31
GAK			SLC38A9
GAL			SLC44A5
GAS2L2			SPINK4
GATA5			SPRYD3
GCGR			ST8SIA5
GFI1B			SUFU
GGT1			SYN1
GGT5			SYNPR
GLRX			THAP4
GMDS			THBS2
GNA15			THOC3
GNAI2			TMC4
GNB1L			TMEM246
GPI			TNC
GPR17			TNFRSF10D
GPR37L1			TNFRSF1A
GRAP			TRIM33
GRB10			TTPA
GRB7			UBN2
GRIK4			UHRF2
GRK1			UNC5D
GSDMD			WRN
GSN			YBX1
GTF2IRD1			ZNF366
GTPBP10			ZNF75D
GTSF1L
GUCY2D
H19
H1FOO
HCRTR1
HDAC10
HDAC5
HPN
HR
IFITM1
IFITM2
IFITM3
IGFALS
IGLON5
IGSF9
IKBKE
IL2RA
INPP5E
INS
IP6K3
IRF2
ISLR
ITGAD
ITIH1
JPH3
JPH4
KANK2
KCNB1
KCNIP3
KCNK5
KCNK7
KCNK9
KCNN4
KCNQ1
KIRREL3
KLC3
KRT79
LAD1
LAMB2
LFNG
LGALS3BP
LGI4
LHFPL3
LIMS2
LMOD1
LOC100271850-MEF2B
LOC407171
LOC529500
LOC617218
LOC617402
LOC789612
LOXL4
LRFN3
LRGUK
LRP8
LRRC3
LRRC4B
LRRC61
LRRC8E
LRRN2
LRWD1
LSP1
LTA
LTBP2
MACROD1
MAD1L1
MAGED4B
MAP3K11
MAP3K5
MAPK12
MAPK13
MAPK8IP3
MBP
MEF2B
MEG8
MGC134473
MGC137036
MGLL
MICALL2
MINDY4
MIR370
MIR431
MLPH
MLXIPL
MMD2
MOSPD2
MSI2
MSLN
MUC1
MYADML2
MYBPC3
MYBPHL
MYOM2
NCF1
NECAB3
NOD2
NOL10
NOX4
NR4A1
NRBP2
NRXN2
NSG1
NTN1
NTN3
NTNG2
NTRK3
NUP210
NYNRIN
OLFM2
OPRL1
OSBP2
OSM
OTOF
OTOG
P2RX1
PADI1
PADI4
PAEP
PARD6G
PARVB
PCDH1
PCGF3
PDCD1
PDE2A
PDE5A
PDE6B
PDGFRL
PDIA2
PDLIM2
PEBP4
PEG11AS
PEPD
PER1
PFKFB3
PFKL
PHGDH
PIK3R6
PKP3
PLA2G2F
PLCD3
PLCL2
PLXNA2
PMEPA1
POLR2J
PRKAR1B
PRODH
PTH1R
PTPN7
PTPRE
PTPRF
PWWP2B
QPRT
RAB20
RASA3
RBFOX3
RHO
RHOBTB2
RNF122
RNF43
ROBO4
RPS6KA2
RSPH14
RTL1
RUNX3
RXRA
SAMD10
SAMD4A
SARDH
SCGB1A1
SCLY
SEC14L1
SEMA4C
2019-09-03
SFMBT1
SFMBT2
SFRP1
SFTPB
SGCA
SH3BP2
SLC13A4
SLC1A7
SLC22A18
SLC22A23
SLC25A45
SLC25A47
SLC35G6
SLC39A4
SLC4A3
SLC5A10
SLC6A12
SLC6A13
SLC6A18
SLC6A6
SLC6A9
SLC7A4
SLC7A5
SLC8A3
SLC9A3
SLCO4A1
SLIT3
SMO
SMOC2
SMTN
SORCS3
SP7
SPATA3
SPDEF
SPIB
SRMS
SSPO
ST14
ST6GALNAC2
ST8SIA2
ST8SIA5
STMN4
SUFU
SUSD2
SYNE3
SYT15
T
TBC1D22A
TBL3
TCEA2
TFCP2L1
THAP4
THBS2
TMC6
TMEM130
TMEM151A
TMEM184A
TMEM270
TMEM63C
TMUB1
TNFAIP2
TNFRSF10D
TNFRSF1A
TNIP2
TNNT3
TNS1
TNXB
TPRN
TRAPPC9
TRIB3
TRIM46
TRIM56
TSNARE1
TSPAN11
TSPAN32
TSPAN4
TSPEAR
TSSK1B
TTC38
TTYH1
TTYH2
TUBB2B
TWIST2
TXNRD2
UCN3
UPB1
UPK2
UTRN
VAMP2
VAV1
VILL
VIPR2
ZCCHC17
ZIM2
ZNF408
ZNF423
ZNF444
ZNF75D
ZPBP

## Sheet: S vs. in vivo MII
Table S5.3 GO terms for DMRs between sperm vs. in vivo MII
Hypermethylated in sperm
Term	Count	%	Adjusted P-value	Genes
GO:0007155~cell adhesion	11	4.38247	0.000171944	COL18A1, ISLR, NCAM1, TNXB, PTPRF, TTYH1, NINJ2, EPHB4, THBS2, SSPO, ITGA2B
GO:0001508~action potential	3	1.19522	0.00667678	KCNB1, CHRNB4, CHRNA4
GO:0007275~multicellular organism development	8	3.18725	0.0089225	SPEM1, TRIM54, TNFRSF10D, RTL1, COLEC11, ALX4, SUFU, QRICH1
GO:0016337~single organismal cell-cell adhesion	5	1.99203	0.0101217	TNXB, LIMS2, PKP1, PKP3, TTYH1
GO:0007626~locomotory behavior	5	1.99203	0.0147485	CHRNB4, APBA2, CHRNA4, DBH, OLFM2
GO:0035094~response to nicotine	3	1.19522	0.023426	CHRNB4, CHRNA4, CHRNG
GO:0098655~cation transmembrane transport	3	1.19522	0.0261131	CHRNB4, CHRNA4, CHRNG
GO:0006508~proteolysis	7	2.78884	0.0377353	F10, CAPN5, HTRA1, CPQ, ST14, RHBDF1, DPP6
GO:1903038~negative regulation of leukocyte cell-cell adhesion	2	0.796813	0.0417266	PPARA, ASS1
GO:0043588~skin development	3	1.19522	0.048026	RYR1, ADAMTS2, SUFU
Hypermethylated in in vivo MII
Term	Count	%	Adjusted P-value	Genes
GO:0071354~cellular response to interleukin-6	3	2.58621	0.00114415	SBNO2, RELA, NFKB1
GO:0034097~response to cytokine	3	2.58621	0.0105408	RELA, BCL2, NFKB1
GO:0030282~bone mineralization	3	2.58621	0.0105408	SBNO2, GPC3, PHEX
GO:2000630~positive regulation of miRNA metabolic process	2	1.72414	0.0194058	RELA, NFKB1
GO:0006898~receptor-mediated endocytosis	3	2.58621	0.0253172	CUBN, ENPP3, AMN
GO:0071316~cellular response to nicotine	2	1.72414	0.0257912	RELA, NFKB1
GO:0007613~memory	3	2.58621	0.0278565	CHRNB2, PLCB1, SORCS3
GO:0051963~regulation of synapse assembly	2	1.72414	0.0321356	CHRNB2, GHSR
GO:0038061~NIK/NF-kappaB signaling	2	1.72414	0.0321356	RELA, NFKB1
GO:0071375~cellular response to peptide hormone stimulus	2	1.72414	0.0384391	RELA, NFKB1
GO:2000643~positive regulation of early endosome to late endosome transport	2	1.72414	0.0384391	PTPN23, MSN
GO:0001778~plasma membrane repair	2	1.72414	0.0447019	DYSF, MYOF
GO:0022612~gland morphogenesis	2	1.72414	0.0447019	BCL2, MSN
%: percentage of total input genes

## Sheet: gene list S_vivo
Table S5.4. Genes in DMRs between sperm and in vivo MII oocytes
Hypermethylated in sperm			Hypermethylated in in vivo MII
ABO			ACSF2
ACP4			ADAMTS3
ADAMTS2			AGPS
ADCY1			ALPL
ADGRA1			AMN
ADGRB1			ARHGEF19
ADORA1			ASB4
AGT			ASB5
AK7			ASCC3
ALPK2			ATP1A1
ALX4			B3GAT1
ANO1			B3GNT9
AP1B1			BCL2
APBA2			C3
APBB1			CALY
ARHGEF17			CAMKMT
ARNT2			CCDC96
ASAP1			CDK13
ASPG			CERS6
ASS1			CHMP4B
ATP9B			CHRNB2
ATXN2L			CTNNA1
AXIN2			CUBN
B3GAT1			DOCK9
BARHL1			DSB
BCL9L			DUSP7
BDKRB2			DYSF
BEGAIN			EFCC1
BIN1			ENPP3
BOK			ERC2
BRPF1			FANCC
C11H2orf70			FBXL20
C21H14orf132			FCRLB
C21H14orf180			FHOD3
C22H3orf22			FRMD5
C25H7orf50			FUK
CA5A			FUT2
CACNA1G			GFRA3
CAMK2B			GHSR
CAPN5			GPC3
CARD11			INTS1
CARS			IRGQ
CCND1			ITPKA
CCR7			ITPR2
CDHR2			IYD
CELF3			KCNAB3
CES2			KIAA1324L
CHRNA4			KIRREL3
CHRNB4			KLF9
CHRNG			LAMB3
CHST13			LRGUK
CLDN19			MAPK11
CNNM1			MEIS3
COL18A1			MET
COLEC11			METAP1
COPZ2			MOB3B
CPLX1			MOSPD2
CPNE5			MRPS11
CPQ			MSN
CSF2RB			MYOF
CSPG4			NABP2
CSRP1			NFKB1
DBH			NRXN3
DMBX1			OPRD1
DNAJC17			PDE5A
DOK5			PHEX
DPP6			PHLDB1
DPYSL4			PIK3CG
DTX1			PLCB1
EEFSEC			PRKG1
EGR1			PSD
ELN			PTPN23
EPHB2			PTPRK
EPHB4			PUDP
EPHX1			RAB37
ESPNL			RABEP2
EXT2			RARG
F10			RELA
F13A1			RGL1
F2RL3			RGS7
FADS2			RHEBL1
FAM168B			RNF122
FAM19A5			RNF6
FUT6			RPL19
GATA5			SBNO2
GLS2			SKIV2L2
GNB1L			SLC16A7
GPR146			SLC29A4
GPR37L1			SLC38A9
GRID2IP			SLC4A7
GRIFIN			SORCS3
GRIK3			SPEG
GRK1			SPINK4
H19			SYN1
HDAC10			SYNPR
HTRA1			TMEM185A
IGF2BP1			TMEM246
IGLL1			TPT1
IGLON5			TRIM62
IKBKE			UBN2
IKZF4			UNC5D
INO80D			UNC80
INPP5E			UPK2
IP6K3			VPS51
ISLR			WRN
ITGA2B			ZBTB7A
JPH3			ZIM2
KANK2			ZNF395
KCNB1			ZNF444
KCNJ15			ZNF524
KCNK9			ZNF75D
KCNQ1			ZNF787
KLC3			ZSCAN10
LAMB2
LDB3
LIMS2
LIPE
LMF1
LMOD1
LOC100297192
LOC529500
LOC617402
LOC786914
LRGUK
LRP11
LRRN2
LSP1
LYSMD4
LZTS3
MACROD1
MAD1L1
MAPK11
MAPK12
MDFI
MGLL
MLPH
MRC2
MYMK
MYOM2
NADSYN1
NAIF1
NCAM1
NECAB3
NINJ2
NPAS1
NRBP2
NRM
NRXN2
NSG1
NUAK1
NUP210
OBSL1
OLFM2
OSBP2
OSR1
OTOP2
PADI4
PCBP3
PDLIM4
PEBP4
PEG11AS
PER2
PFKL
PFKP
PHB2
PHC2
PHRF1
PIANP
PIDD1
PKP1
PKP3
PLXNA2
PPARA
PPP1R16B
PRKAR1B
PRODH
PTPN7
PTPRF
PWWP2B
QRICH1
RAB20
RAB37
RASA3
RBFOX3
RBM38
RHBDF1
RHO
RHOBTB2
RNF122
RNF183
RNF220
RPS6KA2
RSPH14
RTL1
RYR1
SCN5A
SERPINB1
SEZ6L2
SH3BP2
SH3BP4
SLC22A18
SLC22A23
SLC25A47
SLC2A10
SLC39A11
SLC4A3
SLC7A4
SLC9A3R2
SLCO2B1
SLCO4A1
SMOC2
SMTN
SORCS3
SP7
SPEM1
SSPO
ST14
SUFU
SUMF1
TBC1D10B
TBC1D10C
TBC1D16
TEKT4
TFDP1
THBS2
TMC6
TMEM177
TMEM184A
TNFAIP2
TNFRSF10D
TNIP2
TNNT3
TNXB
TRAPPC6A
TRIM50
TRIM54
TSNARE1
TTC38
TTYH1
TWIST2
UNC93A
UPK2
VAMP2
VILL
WNT5B
XYLT2
YPEL3
ZNF423
ZNF75D

## Sheet: S vs. in vitro MII
Table S5.5 GO terms for DMRs between sperm vs. in vitro MII
Hypermethylated in sperm
Term	Count	%	Adjusted P-value	Genes
GO:1904322~cellular response to forskolin	4	0.716846	0.00103907	ADCY3, ADCY1, ADCY5, EFNA5
GO:0030198~extracellular matrix organization	9	1.6129	0.00189599	COL18A1, CSGALNACT1, SMOC2, TNXB, ADAMTSL2, COL27A1, ELN, VWA1, EMILIN1
GO:0043542~endothelial cell migration	5	0.896057	0.00274993	PAXIP1, PTP4A3, PECAM1, NOS3, LOXL2
GO:0002062~chondrocyte differentiation	6	1.07527	0.00373713	FGFR1, WNT5B, PTH1R, GLI2, RUNX1, RUNX3
GO:0007193~adenylate cyclase-inhibiting G-protein coupled receptor signaling pathway	6	1.07527	0.00485106	ADCY3, ADCY1, OPRL1, ADCY5, PSAPL1, GPR37L1
GO:0002159~desmosome assembly	3	0.537634	0.00588968	JUP, PRKCA, PKP3
GO:0019933~cAMP-mediated signaling	5	0.896057	0.00888931	ADCY3, ADCY1, PDE2A, ADCY5, GHRHR
GO:0002076~osteoblast development	4	0.716846	0.0091421	ACHE, PTH1R, LIMD1, GLI2
GO:0022400~regulation of rhodopsin mediated signaling pathway	4	0.716846	0.0091421	PRKCA, RGS9, RHO, GRK1
GO:0006816~calcium ion transport	6	1.07527	0.00957665	CACNA1G, CHRNA4, ITPR3, CAMK2A, RAMP1, CDH23
GO:0016337~single organismal cell-cell adhesion	7	1.25448	0.0121709	ARVCF, TNXB, LIMS2, PKP1, PKP3, TTYH1, NTN1
GO:0006814~sodium ion transport	5	0.896057	0.0130987	SLC13A5, ATP4B, SLC12A3, SLC13A3, SLC5A10
GO:0090630~activation of GTPase activity	7	1.25448	0.0131448	TBC1D16, TBC1D10C, FOXJ1, RASGRF1, TBC1D14, EVI5L, TBC1D22A
GO:0007601~visual perception	9	1.6129	0.016638	UNC119, AIPL1, LAMB2, TH, CABP4, RGS9, RHO, GUCY2D, GRK1
GO:0048469~cell maturation	5	0.896057	0.0183996	FGFR1, SOX10, GATA2, PTH1R, GHRHR
GO:0043117~positive regulation of vascular permeability	3	0.537634	0.0193364	PDE2A, PTP4A3, TRPV4
GO:0051601~exocyst localization	3	0.537634	0.0193364	EXOC3L4, EXOC3L1, TNFAIP2
GO:0045835~negative regulation of meiotic nuclear division	3	0.537634	0.0193364	OSM, LIF, RPS6KA2
GO:0007626~locomotory behavior	7	1.25448	0.0201527	ATP2B2, ADCY5, TH, APBA2, CHRNA4, DBH, CDH23
GO:0031338~regulation of vesicle fusion	5	0.896057	0.020422	TBC1D16, TBC1D10C, TBC1D14, EVI5L, TBC1D22A
GO:0007155~cell adhesion	12	2.15054	0.0236342	COL18A1, ISLR, NCAM1, PRKCA, VWF, ACHE, TNXB, FLOT2, PECAM1, TTYH1, THBS2, SSPO
GO:0055085~transmembrane transport	9	1.6129	0.0249909	SLC13A5, SLC22A18, SLC16A6, SLC25A47, SLC22A6, SLC13A3, SLC25A45, SLC5A10, SLC43A3
GO:0007189~adenylate cyclase-activating G-protein coupled receptor signaling pathway	5	0.896057	0.0272847	ADCY3, ADCY1, ADCY5, PTH1R, GHRHR
GO:0001525~angiogenesis	10	1.79211	0.0284635	COL18A1, PRKCA, FGFR1, PECAM1, NOS3, MMP2, RAMP1, VASH1, EPHB2, ANGPTL4
GO:0007219~Notch signaling pathway	7	1.25448	0.0311056	KRT19, PTP4A3, GMDS, MAML2, AGXT, ZNF423, ANGPTL4
GO:0045746~negative regulation of Notch signaling pathway	4	0.716846	0.0320272	GATA2, PEAR1, DLK1, NEURL1
GO:0007204~positive regulation of cytosolic calcium ion concentration	6	1.07527	0.035407	GNA15, GALR1, OPRL1, ADCY5, TRPV4, CACNA1A
GO:0060349~bone morphogenesis	4	0.716846	0.0359796	T, ACP5, IFITM5, ACTN3
GO:0007613~memory	5	0.896057	0.0383414	CRTC1, TH, DBH, ITPR3, SORCS3
GO:0048266~behavioral response to pain	3	0.537634	0.0388879	OSM, VWA1, CACNA1A
GO:1901379~regulation of potassium ion transmembrane transport	3	0.537634	0.0388879	DPP6, KCNIP1, KCNIP3
GO:0007416~synapse assembly	4	0.716846	0.0401703	CEL, NRXN2, CACNA1A, KIRREL3
GO:0042511~positive regulation of tyrosine phosphorylation of Stat1 protein	3	0.537634	0.0465405	LIF, FGFR3, HPX
GO:0007422~peripheral nervous system development	3	0.537634	0.0465405	OSM, SOX10, ERBB2
GO:0045651~positive regulation of macrophage differentiation	3	0.537634	0.0465405	LIF, PRKCA, IL34
GO:0035987~endodermal cell differentiation	4	0.716846	0.0492537	LAMB3, COL6A1, ITGB2, MMP2
Hypermethylated in in vitro MII
Term	Count	%	Adjusted P-value	Genes
GO:0006898~receptor-mediated endocytosis	4	2.83688	0.00272773	CD163L1, CUBN, ENPP3, SCARA5
GO:0001764~neuron migration	4	2.83688	0.0241571	BARHL1, PRKG1, GFRA3, KIRREL3
GO:1902259~regulation of delayed rectifier potassium channel activity	2	1.41844	0.029192	KCNS1, VAMP2
GO:0072112~glomerular visceral epithelial cell differentiation	2	1.41844	0.029192	FOXC2, KLF15
GO:0042058~regulation of epidermal growth factor receptor signaling pathway	2	1.41844	0.0363571	MVB12A, RHBDF1
%: percentage of total input genes

## Sheet: gene list S_vitro
Table S5.6 Genes in DMRs between sperm vs. in vitro MII
Hypermethylated in sperm			Hypermethylated in in vitro MII
ABAT			ADAMTS3
ABCA3			ADGRB1
ABCC6			ADGRE5
ABCD1			ADRA1A
ABCG1			ANKRD13D
ABO			ART1
ACHE			ASB4
ACOT7			ASCC3
ACP5			ATP1A1
ACTN3			BARHL1
ADAMTS14			BTD
ADAMTS4			C1QL2
ADAMTSL2			CACNA1B
ADCY1			CALY
ADCY3			CAMKMT
ADCY5			CASP6
ADGRA1			CCDC116
ADGRB1			CCDC137
ADSSL1			CD163L1
ADTRP			CDH23
AGPAT2			CDK13
AGPAT4			CDR2L
AGT			CEACAM19
AGXT			CELF4
AIPL1			CERS6
AJAP1			CHMP4B
AK8			CLDN5
AKR7A2			COTL1
ALDH1L1			CRHR2
ALDH3B1			CTNNA1
ALOX5			CUBN
ALPK2			DOCK9
ANGPTL4			DOK3
ANKRD65			DYSF
ANO1			EBD
ANXA8L1			EGR1
APBA2			ENPP3
APBB1			ERC2
AQP1			FBXL20
AQP7			FIZ1
ARHGEF19			FKBP2
ARRB1			FOXC2
ARSG			FRMD5
ARVCF			GAD1
ASAP1			GFRA3
ASPG			GPI
ASS1			GRIA1
ATG13			GRIK1
ATP1A2			HIST1H1C
ATP2A3			HR
ATP2B2			IER2
ATP4B			IGFLR1
ATP8A2			ITIH5
B3GAT1			IYD
BAIAP2			JOSD1
BARHL1			KATNBL1
BCAM			KCNS1
BCL2L2			KIAA1324L
BCO1			KIRREL3
BDH1			KLF15
BEGAIN			LAMA4
BIN1			LCP2
BOK			LFNG
C19H17orf64			LHFPL3
C21H14orf180			LRGUK
C22H3orf22			LSAMP
C25H7orf50			MEPCE
C29H11orf86			MET
C3			MGC152340
CA4			MRPS11
CABP4			MSN
CACNA1A			MVB12A
CACNA1G			NDRG4
CAMK2A			NFKB1
CAMK2B			PDE5A
CAMKK1			PEG3
CAMP			PLCB1
CAPN5			PLOD1
CARD11			PNPLA2
CARD9			PPP1R37
CATHL6			PREX2
CAV3			PRKG1
CCDC157			PRODH
CD82			PTH2
CD99			PUDP
CDH22			RAB37
CDH23			RALGPS1
CEL			RARA
CELA3B			RBFOX1
CELF4			RGS7
CHRNA4			RGS9
CKM			RHBDF1
CLEC11A			RNF122
CNNM4			RPL19
CNTFR			RPP25L
COL18A1			S1PR5
COL26A1			SCARA5
COL27A1			SCNN1A
COL5A3			SELENOH
COL6A1			SHKBP1
COLQ			SKIV2L2
CORO7			SLC16A7
COTL1			SLC28A1
CPLX1			SLC38A9
CPN2			SLC43A1
CPQ			SLC44A5
CPZ			SLC4A11
CRTC1			SORCS3
CRYBG2			SPATC1L
CSGALNACT1			SPINK4
CSPG4			SPON1
CSPG5			SYN1
CSRP1			SYNPR
CUX2			TBC1D17
CYP2S1			TFAP2A
CYSRT1			THAP4
CYTH4			THBS2
DBH			THOC3
DCP1B			TMEM119
DCXR			TMEM164
DES			TMEM229B
DHCR7			TMEM246
DHX34			TNFRSF1A
DHX58			TNNI3
DLK1			TRAF4
DNAH9			TSKS
DOK2			TTPA
DOK5			TULP2
DPEP1			UBN2
DPP6			UNC5D
DRC7			VAMP2
EEFSEC			WC1.3
EFCC1			WC1-8
EFHD1			WRN
EFNA5			ZIM2
EHBP1L1			ZNF395
ELN			ZNF75D
EMILIN1
ENG
ENTPD8
EPHB2
ERBB2
ERMARD
ESPNL
EVI5L
EXOC3L1
EXOC3L4
F7
FADS2
FADS6
FAM167B
FAM19A5
FAM83G
FBXL20
FCGRT
FGF6
FGFR1
FGFR3
FGFR4
FGR
FHL2
FKBP10
FLOT2
FNDC11
FOXJ1
FSCN2
FTCD
FUT1
FUT7
GALK1
GALNT6
GALR1
GAS2L2
GAS7
GATA2
GCK
GFI1B
GGT1
GGT5
GHRHR
GLI2
GMDS
GNA15
GPR37L1
GRAMD1B
GRIFIN
GRK1
GRM2
GSDMD
GSG1L
GSN
GTPBP10
GUCY2D
H19
HDAC10
HDAC11
HDAC5
HGFAC
HOXD10
HPX
HR
HRAS
HS6ST2
IFI27
IFITM5
IGF2
IGFALS
IGLL1
IGSF23
IKBKE
IL10
IL22RA1
IL34
INPP5D
INPP5E
IP6K3
ISLR
ISM1
ITGB2
ITPR3
JAKMIP1
JUP
KCNB1
KCNIP1
KCNIP3
KCNK9
KCNQ1
KIF17
KIRREL3
KLHDC8A
KLK12
KLK6
KPNA6
KRT19
KRT36
KRTCAP2
LAG3
LAMB2
LAMB3
LAT2
LDHD
LDLR
LEFTY2
LEMD2
LFNG
LGALS9
LHPP
LIF
LIMD1
LIMS2
LMOD1
LOC100271850-MEF2B
LOC100297192
LOC516410
LOC524810
LOC529500
LOC617402
LOC784932
LOC786948
LOXL1
LOXL2
LOXL3
LRRC4B
LRRN2
LSP1
LTBP2
LYSMD4
MACROD1
MAG
MAML2
MAPK12
MAPK8IP1
MAPT
2019-03-04
MBOAT7
MBP
MCAM
MEF2B
MGLL
MICALL2
MIF4GD
MINDY1
MINDY4
MIR431
MIR6526-3
MLPH
MMP2
MOSPD2
MRGPRF
MRPS7
MS4A5
MSH5
MSI2
MSRA
MUC1
MYBPC3
MYBPHL
MYMK
MYOM2
MZT2B
NADSYN1
NAT14
NCAM1
NCAPD3
NCF2
NDRG1
NECTIN4
NEURL1
NFATC1
NFKBIE
NKPD1
NMNAT2
NOS2
NOS3
NOX5
NPTX1
NRN1
NRXN2
NSG1
NTN1
NTNG2
NTRK3
NUP210
OBSL1
OPRL1
OSBP2
OSM
OTOG
OTOP2
OTOP3
OXNAD1
PADI1
PADI4
PAK3
PAXIP1
PCBP3
PCDH1
PCMTD2
PDCD1
PDE2A
PDE5A
PDPR
PDXK
PDZD4
PEAR1
PEBP4
PECAM1
PEG11AS
PEPD
PFKL
PFKP
PHF19
PHLDB1
PIDD1
PITPNM2
PKNOX2
PKP1
PKP3
PLCL2
PLPPR1
PLXNA2
PLXNA4
POC1A
PPP6R1
PRELP
PRKAG3
PRKAR1B
PRKCA
PRMT8
PRODH
PRR5
PSAPL1
PTBP1
PTH1R
PTP4A3
PTPN6
PTPN7
PWWP2B
PXDC1
RAB20
RAB35
RAB37
RABEP2
RAMP1
RAP1GAP
RAPGEF3
RAPSN
RARRES2
RASA3
RASGRF1
RBFOX1
RBFOX3
RBL1
RBM38
RCC1L
RCN3
RET
RFX2
RGS11
RGS9
RHCG
RHO
RHOBTB2
RHOF
RNF122
RNF43
RORC
RPS6KA2
RSPH1
RSPH14
RTL1
RUNX1
RUNX3
SARDH
SCARA5
SCN1B
SCN5A
SDF2L1
SEC14L4
SEMA3B
SERPINB1
SFRP1
SH3BP2
SHB
SLC12A3
SLC13A3
SLC13A5
SLC16A6
SLC22A18
SLC22A23
SLC22A6
SLC22A8
SLC25A38
SLC25A45
SLC25A47
SLC29A4
SLC2A5
SLC38A3
SLC38A8
SLC39A11
SLC39A4
SLC43A1
SLC43A3
SLC4A3
SLC5A10
SLC6A12
SLC6A18
SLC6A6
SLC7A1
SLC7A4
SLC7A5
SLC9A3
SLIT3
SMOC2
SMPD3
SMTN
SNX33
SORCS3
SOST
SOX10
SP2
SPDEF
SPEG
SPEM1
SPON2
SSPO
STAT6
STS
SUFU
T
TBC1D10C
TBC1D14
TBC1D16
TBC1D22A
TCAF2
TEKT2
TEP1
TFCP2L1
TH
THBS2
TIMP2
TJP3
TLR9
TMC4
TMC6
TMEM132A
TMEM134
TMEM184A
TMEM258
TMEM43
TMEM54
TMEM63C
TMUB1
TNFAIP2
TNFRSF10D
TNFRSF19
TNIP2
TNNI2
TNNT2
TNNT3
TNP2
TNS1
TNXB
TONSL
TP53I11
TPRN
TRAPPC6A
TRIM29
TRIM47
TRIM56
TRIML1
TRPV3
TRPV4
TSNARE1
TSPAN32
TSPEAR
TSSC4
TTC38
TTYH1
TTYH2
TWIST2
TXNDC16
UBASH3A
UBE2L6
UBXN11
UNC119
UNC93A
UPB1
UPK2
UPK3A
USH1C
VAC14
VAMP2
VASH1
VILL
VIPR2
VSTM2L
VWA1
VWF
WDR86
WNT5B
WSCD1
XKR6
XKR7
XXYLT1
ZDHHC14
ZDHHC5
ZIM2
ZMAT4
ZNF423
ZNF444
ZNF583
ZNF75D

## Sheet: GV vs. in vivo MII
Table S5.7 GO terms for DMRs between GV vs. in vivo MII
Hypermethylated in GV
Term	Count	%	Adjusted P-value	Genes
GO:1901700~response to oxygen-containing compound	8	15.3846	0.00358393	EGR1, TNFRSF1A, PFKL, PTK2B, TNFRSF10D, MET, MSN, CTNNA1
GO:0001885~endothelial cell development	3	5.76923	0.00548397	TNFRSF1A, MET, MSN
GO:0098609~cell-cell adhesion	7	13.4615	0.00939774	EGR1, PDE5A, UNC5D, MSN, CTNNA1, EBI3, KIRREL3
GO:0045446~endothelial cell differentiation	3	5.76923	0.0129175	TNFRSF1A, MET, MSN
GO:0010646~regulation of cell communication	12	23.0769	0.0147411	EGR1, TNFRSF1A, MAGI3, PFKL, GRIA1, PTK2B, PREX2, PDE5A, MGLL, CTNNA1, ADAMTS3, SUFU
GO:0023051~regulation of signaling	12	23.0769	0.0159232	EGR1, TNFRSF1A, MAGI3, PFKL, GRIA1, PTK2B, PREX2, PDE5A, MGLL, CTNNA1, ADAMTS3, SUFU
GO:0007155~cell adhesion	8	15.3846	0.0166056	EGR1, PTK2B, PDE5A, UNC5D, MSN, CTNNA1, EBI3, KIRREL3
GO:0022610~biological adhesion	8	15.3846	0.017007	EGR1, PTK2B, PDE5A, UNC5D, MSN, CTNNA1, EBI3, KIRREL3
GO:0003158~endothelium development	3	5.76923	0.0172369	TNFRSF1A, MET, MSN
GO:1904018~positive regulation of vasculature development	3	5.76923	0.0305397	EGR1, PTK2B, ASB4
GO:0071480~cellular response to gamma radiation	2	3.84615	0.030592	EGR1, WRN
GO:0048468~cell development	9	17.3077	0.0346853	TNFRSF1A, PTK2B, PREX2, PDE5A, MET, UNC5D, MSN, CTNNA1, KIRREL3
GO:0000902~cell morphogenesis	7	13.4615	0.035682	PTK2B, PREX2, MET, UNC5D, LRGUK, MSN, KIRREL3
GO:0043067~regulation of programmed cell death	7	13.4615	0.0374189	EGR1, TNFRSF1A, PTK2B, TNFRSF10D, MET, WRN, CTNNA1
GO:0048699~generation of neurons	7	13.4615	0.038064	PTK2B, PREX2, UNC5D, CTNNA1, DBN1, SUFU, KIRREL3
GO:0042787~protein ubiquitination involved in ubiquitin-dependent protein catabolic process	3	5.76923	0.0430647	PTK2B, RNF122, SUFU
GO:0030823~regulation of cGMP metabolic process	2	3.84615	0.0430686	PTK2B, PDE5A
GO:2000058~regulation of protein ubiquitination involved in ubiquitin-dependent protein catabolic process	2	3.84615	0.0430686	PTK2B, SUFU
GO:0007163~establishment or maintenance of cell polarity	3	5.76923	0.0436732	PTK2B, MSN, CTNNA1
GO:0032989~cellular component morphogenesis	7	13.4615	0.0463772	PTK2B, PREX2, MET, UNC5D, LRGUK, MSN, KIRREL3
GO:0010941~regulation of cell death	7	13.4615	0.0467468	EGR1, TNFRSF1A, PTK2B, TNFRSF10D, MET, WRN, CTNNA1
GO:1901701~cellular response to oxygen-containing compound	5	9.61538	0.0476927	EGR1, PTK2B, MET, MSN, CTNNA1
GO:2000145~regulation of cell motility	5	9.61538	0.0487883	PTK2B, MET, UNC5D, MSN, CTNNA1
Hypermethylated in in vivo MII
Term	Count	%	Adjusted P-value	Genes
GO:0016192~vesicle-mediated transport	6	13.9535	0.0288563	CUBN, CALY, ENPP3, PTPN23, LOXL4, TNFAIP2
GO:0006897~endocytosis	4	9.30233	0.0318871	CUBN, CALY, ENPP3, LOXL4
GO:0006898~receptor-mediated endocytosis	3	6.97674	0.0344121	CUBN, ENPP3, LOXL4
%: percentage of total input genes

## Sheet: gene list GV_vivo
Table S5.8 Genes in DMRs between GV vs. in vivo MII
Hypermethylated in GV			Hypermethylated in in vivo MII
ABCC6			CALY
ADAMTS3			CCDC96
ASB4			CUBN
ATP9B			DOCK9
C21H14orf180			DSB
CARS			DUSP7
CTNNA1			ENPP3
DBN1			FCRLB
EBI3			IGFALS
EGR1			ITPR2
ERC2			IYD
FRMD5			KIAA1324L
GRIA1			KIRREL3
GTPBP10			LCP2
HIST1H1C			LOXL4
KCTD1			LRGUK
KIAA1324L			LSP1
KIRREL3			MACROD1
LRGUK			MAPK11
MAGI3			METAP1
MET			MRPS11
MGLL			PDE5A
MSN			PTPN23
MYCBP2			PUDP
NRDC			RAB37
PC			RNF122
PDE5A			SAMD10
PFKL			SENP7
PREX2			SERTAD4
PTK2B			SGCA
RAB37			SLC22A23
RNF122			SLC38A9
RPL19			SLC4A7
SCNN1A			SORCS3
SLC12A2			SPINK4
SPINK4			THBS2
ST8SIA5			TNFAIP2
SUFU			TRIM46
TNFRSF10D			TRIM62
TNFRSF1A			UBN2
UNC5D			ZNF524
WRN			ZNF787

## Sheet: GV vs. in vitro MII
Table S5.9 GO terms for DMRs between GV vs. in vitro MII
Hypermethylated in GV
Term	Count	%	Adjusted P-value	Genes
GO:1901700~response to oxygen-containing compound	12	0.117096	0.000138004	TNFRSF1A, RET, SLC38A9, PTK2B, TNFRSF10D, RPS6KA2, MET, PRDX2, NFKB1, CTNNA1, SPON2, PLCB1
GO:1901701~cellular response to oxygen-containing compound	10	0.09758	0.00014931	RET, SLC38A9, PTK2B, RPS6KA2, MET, PRDX2, NFKB1, CTNNA1, SPON2, PLCB1
GO:0046068~cGMP metabolic process	3	0.029274	0.00603122	ATP2B2, PTK2B, PDE5A
GO:0010646~regulation of cell communication	16	0.156128	0.00937731	KLK6, RET, MAGI3, RALGPS1, SLC38A9, NFKB1, CTNNA1, ATP2B2, TNFRSF1A, GRIA1, PTK2B, PDE5A, MNT, MGLL, DEPTOR, PLCB1
GO:0043067~regulation of programmed cell death	10	0.09758	0.0100091	TNFRSF1A, PTK2B, BOK, TNFRSF10D, RPS6KA2, MET, MNT, DEPTOR, PRDX2, CTNNA1
GO:0023051~regulation of signaling	16	0.156128	0.0103406	KLK6, RET, MAGI3, RALGPS1, SLC38A9, NFKB1, CTNNA1, ATP2B2, TNFRSF1A, GRIA1, PTK2B, PDE5A, MNT, MGLL, DEPTOR, PLCB1
GO:0010941~regulation of cell death	10	0.09758	0.0139252	TNFRSF1A, PTK2B, BOK, TNFRSF10D, RPS6KA2, MET, MNT, DEPTOR, PRDX2, CTNNA1
GO:2000145~regulation of cell motility	7	0.068306	0.0151321	RET, PTK2B, MET, PTPN23, UNC5D, CTNNA1, PLCB1
GO:0040012~regulation of locomotion	7	0.068306	0.0186799	RET, PTK2B, MET, PTPN23, UNC5D, CTNNA1, PLCB1
GO:0008219~cell death	11	0.107338	0.0202271	KLK6, TNFRSF1A, PTK2B, BOK, TNFRSF10D, RPS6KA2, MET, MNT, DEPTOR, PRDX2, CTNNA1
GO:0040011~locomotion	10	0.09758	0.0207018	ATP2B2, RET, PTK2B, MET, PTPN23, UNC5D, CTNNA1, PLCB1, GFRA3, KIRREL3
GO:0051270~regulation of cellular component movement	7	0.068306	0.0208109	RET, PTK2B, MET, PTPN23, UNC5D, CTNNA1, PLCB1
GO:0033993~response to lipid	6	0.058548	0.0229795	TNFRSF1A, RET, PTK2B, TNFRSF10D, NFKB1, SPON2
GO:0007166~cell surface receptor signaling pathway	13	0.126854	0.0236752	TNFRSF1A, RET, CPE, PTK2B, BOK, TNFRSF10D, CD82, MET, NFKB1, CTNNA1, ADGRB1, PLCB1, FAM83G
GO:0009966~regulation of signal transduction	14	0.136612	0.0241145	KLK6, RET, MAGI3, RALGPS1, SLC38A9, NFKB1, CTNNA1, TNFRSF1A, PTK2B, PDE5A, MNT, MGLL, DEPTOR, PLCB1
GO:0048870~cell motility	9	0.087822	0.0270148	RET, PTK2B, MET, PTPN23, UNC5D, CTNNA1, PLCB1, GFRA3, KIRREL3
GO:0042981~regulation of apoptotic process	9	0.087822	0.0270148	TNFRSF1A, PTK2B, BOK, TNFRSF10D, RPS6KA2, MNT, DEPTOR, PRDX2, CTNNA1
GO:0051674~localization of cell	9	0.087822	0.0270148	RET, PTK2B, MET, PTPN23, UNC5D, CTNNA1, PLCB1, GFRA3, KIRREL3
GO:0097190~apoptotic signaling pathway	6	0.058548	0.0279466	TNFRSF1A, BOK, TNFRSF10D, MNT, DEPTOR, CTNNA1
GO:0032496~response to lipopolysaccharide	4	0.039032	0.0301921	TNFRSF1A, TNFRSF10D, NFKB1, SPON2
GO:0097191~extrinsic apoptotic signaling pathway	4	0.039032	0.0310536	TNFRSF1A, BOK, TNFRSF10D, CTNNA1
GO:0012501~programmed cell death	10	0.09758	0.0363892	TNFRSF1A, PTK2B, BOK, TNFRSF10D, RPS6KA2, MET, MNT, DEPTOR, PRDX2, CTNNA1
GO:0002237~response to molecule of bacterial origin	4	0.039032	0.0369674	TNFRSF1A, TNFRSF10D, NFKB1, SPON2
GO:0006928~movement of cell or subcellular component	10	0.09758	0.0403191	TNNT2, RET, PTK2B, MET, PTPN23, UNC5D, CTNNA1, PLCB1, GFRA3, KIRREL3
GO:0016477~cell migration	8	0.078064	0.0417519	RET, PTK2B, MET, PTPN23, UNC5D, PLCB1, GFRA3, KIRREL3
GO:0007155~cell adhesion	9	0.087822	0.0420052	RET, PKP1, PTK2B, PDE5A, PTPN23, UNC5D, CTNNA1, THBS2, KIRREL3
GO:0070887~cellular response to chemical stimulus	12	0.117096	0.0422482	TNFRSF1A, RET, SLC38A9, PTK2B, RPS6KA2, MET, PRDX2, NFKB1, CTNNA1, SPON2, PLCB1, FAM83G
GO:0030334~regulation of cell migration	6	0.058548	0.0427668	RET, PTK2B, MET, PTPN23, UNC5D, PLCB1
GO:0022610~biological adhesion	9	0.087822	0.0430088	RET, PKP1, PTK2B, PDE5A, PTPN23, UNC5D, CTNNA1, THBS2, KIRREL3
GO:0035556~intracellular signal transduction	13	0.126854	0.0445966	TNFRSF1A, MAGI3, RET, RALGPS1, SLC38A9, RAB37, PTK2B, BOK, RPS6KA2, PDE5A, DEPTOR, NFKB1, PLCB1
GO:0071229~cellular response to acid chemical	3	0.029274	0.0469586	RET, SLC38A9, PTK2B
GO:0055065~metal ion homeostasis	5	0.04879	0.0477476	ATP2B2, CNNM4, ATP2B3, PTK2B, SCNN1A
GO:0009612~response to mechanical stimulus	3	0.029274	0.048803	TNFRSF1A, ATP2B2, NFKB1
Hypermethylated in in vitro MII
Term	Count	%	Adjusted P-value	Genes
GO:0006898~receptor-mediated endocytosis	4	9.30233	0.00586317	RAMP3, LGALS3BP, CUBN, ENPP3
GO:0032835~glomerulus development	3	6.97674	0.00616351	FOXC2, KLF15, KIRREL3
GO:0006897~endocytosis	5	11.6279	0.0111447	RAMP3, LGALS3BP, CUBN, CALY, ENPP3
GO:0007610~behavior	5	11.6279	0.0181514	NRXN2, FBXL20, CHRNA4, SORCS3, KIRREL3
GO:0001764~neuron migration	3	6.97674	0.026954	PRKG1, GFRA3, KIRREL3
GO:0072006~nephron development	3	6.97674	0.0304671	FOXC2, KLF15, KIRREL3
GO:0061318~renal filtration cell differentiation	2	4.65116	0.0321684	FOXC2, KLF15
GO:0072112~glomerular visceral epithelial cell differentiation	2	4.65116	0.0321684	FOXC2, KLF15
GO:0044708~single-organism behavior	4	9.30233	0.0323592	NRXN2, FBXL20, CHRNA4, SORCS3
GO:0072311~glomerular epithelial cell differentiation	2	4.65116	0.0346008	FOXC2, KLF15
GO:0003013~circulatory system process	4	9.30233	0.0359969	RAMP3, PDE5A, FOXC2, PRKG1
GO:0072010~glomerular epithelium development	2	4.65116	0.0370274	FOXC2, KLF15
GO:0045932~negative regulation of muscle contraction	2	4.65116	0.039448	PDE5A, PRKG1
GO:0090075~relaxation of muscle	2	4.65116	0.0418627	PDE5A, PRKG1
%: percentage of total input genes

## Sheet: gene list GV_vitro
Table S5.10 Genes in DMRs between GV vs. in vitro MII
Hypermethylated in GV			Hypermethylated in in vitro MII
ADGRB1			ADAMTS8
ASPG			CALY
ATP2B2			CCDC116
ATP2B3			CHRNA4
BOK			CTNNA1
CD82			CUBN
CNNM4			DOCK9
CPE			DPYSL4
CTNNA1			DYSF
CUBN			ENPP3
DEPTOR			FBXL16
DYSF			FBXL20
FAM19A5			FOXC2
FAM83G			FRMD5
GFRA3			GFRA3
GRIA1			GMDS
HS6ST2			ITIH5
ITIH5			KIRREL3
KIAA1324L			KLF15
KIRREL3			LGALS3BP
KLC2			LRGUK
KLK6			LSP1
LHFPL3			MACROD1
LRGUK			MGC152340
MACROD2			MRPS11
MAGI3			NRXN2
2019-03-04			PDE5A
MET			PRKG1
MGLL			PRODH
MNT			RAB37
MRPS11			RAMP3
NFKB1			RGS7
NSG1			RHOBTB2
PDE5A			RNF122
PKP1			SLC16A7
PLCB1			SLC22A23
PRDX2			SLC38A9
PTK2B			SORCS3
PTPN23			SP7
PXDC1			SPINK4
RAB37			TMEM164
RALGPS1			ZNF395
RET
RNF122
RPS6KA2
SCNN1A
SHOX
SKIV2L2
SLC12A2
SLC38A9
SLC5A10
SPINK4
SPON2
THBS2
TMEM63C
TNFRSF10D
TNFRSF1A
TNNT2
TOM1
TTC38
UBN2
UNC5D
YBX1
ZNF75D

[truncated: 2 more sheets: in vivo vs. vitro MII , gene list vivo_vitro]
